# Supplementary material for: Priming agents transiently reduce the clearance of cell-free DNA to improve liquid biopsies
Source: Science. Author manuscript; Available in PMC 2024 Nov 1. (PMC11529396; doi:10.1126/science.adf2341)
Supplement: Data S1-S5 [file NIHMS2028973-supplement-Data_S1-S5.zip]

Archive with 5 entries (5 files):
- adf2341_data_s1.xlsx
- adf2341_data_s2.xlsx
- adf2341_data_s3.xlsx
- adf2341_data_s4.xlsx
- adf2341_data_s5.xlsx
