# Supplementary material for: Priming agents transiently reduce the clearance of cell-free DNA to improve liquid biopsies
Source: Science. Author manuscript; Available in PMC 2024 Nov 1. (PMC11529396; doi:10.1126/science.adf2341)
Supplement: Data S1-S5 [file NIHMS2028973-supplement-Data_S1-S5.zip › adf2341_data_s2.xlsx]

## Sheet: MC26_1822SnvPanel_validated
Chromosome	Start_Position	Reference_Allele	Tumor_Seq_Allele2	id
chr1	3196544	T	G	chr1_3196544_T_G
chr1	3721483	A	T	chr1_3721483_A_T
chr1	3764200	T	G	chr1_3764200_T_G
chr1	3941443	T	C	chr1_3941443_T_C
chr1	4448941	A	G	chr1_4448941_A_G
chr1	6988339	T	G	chr1_6988339_T_G
chr1	7365330	A	T	chr1_7365330_A_T
chr1	9963386	T	G	chr1_9963386_T_G
chr1	15768217	A	C	chr1_15768217_A_C
chr1	17748884	T	G	chr1_17748884_T_G
chr1	18175789	A	T	chr1_18175789_A_T
chr1	19504634	A	T	chr1_19504634_A_T
chr1	22899346	A	C	chr1_22899346_A_C
chr1	23001201	A	G	chr1_23001201_A_G
chr1	24410667	T	C	chr1_24410667_T_C
chr1	25363897	T	G	chr1_25363897_T_G
chr1	26783087	T	C	chr1_26783087_T_C
chr1	29413408	T	A	chr1_29413408_T_A
chr1	30077840	T	C	chr1_30077840_T_C
chr1	30402331	A	C	chr1_30402331_A_C
chr1	30831565	T	G	chr1_30831565_T_G
chr1	31395805	T	C	chr1_31395805_T_C
chr1	38329484	T	C	chr1_38329484_T_C
chr1	38407090	T	G	chr1_38407090_T_G
chr1	41704432	T	A	chr1_41704432_T_A
chr1	42216908	T	G	chr1_42216908_T_G
chr1	45287431	A	C	chr1_45287431_A_C
chr1	45448462	A	C	chr1_45448462_A_C
chr1	46054752	A	C	chr1_46054752_A_C
chr1	46673575	A	C	chr1_46673575_A_C
chr1	47120455	T	A	chr1_47120455_T_A
chr1	49001469	T	C	chr1_49001469_T_C
chr1	49203134	A	C	chr1_49203134_A_C
chr1	49728867	A	T	chr1_49728867_A_T
chr1	50213363	T	C	chr1_50213363_T_C
chr1	50657220	A	T	chr1_50657220_A_T
chr1	52939034	A	G	chr1_52939034_A_G
chr1	57509160	T	C	chr1_57509160_T_C
chr1	57539407	T	C	chr1_57539407_T_C
chr1	62925609	A	T	chr1_62925609_A_T
chr1	63498050	A	G	chr1_63498050_A_G
chr1	64922905	A	C	chr1_64922905_A_C
chr1	65622873	T	G	chr1_65622873_T_G
chr1	71326729	A	C	chr1_71326729_A_C
chr1	71901123	A	C	chr1_71901123_A_C
chr1	72877813	T	G	chr1_72877813_T_G
chr1	73021506	T	G	chr1_73021506_T_G
chr1	73225486	A	C	chr1_73225486_A_C
chr1	75791185	T	G	chr1_75791185_T_G
chr1	75813983	T	G	chr1_75813983_T_G
chr1	76642416	T	A	chr1_76642416_T_A
chr1	76942380	A	G	chr1_76942380_A_G
chr1	77059995	A	G	chr1_77059995_A_G
chr1	77060190	A	C	chr1_77060190_A_C
chr1	77127385	T	C	chr1_77127385_T_C
chr1	77359530	A	G	chr1_77359530_A_G
chr1	83000044	T	G	chr1_83000044_T_G
chr1	83543853	A	C	chr1_83543853_A_C
chr1	89759894	A	G	chr1_89759894_A_G
chr1	96585417	T	G	chr1_96585417_T_G
chr1	96786515	A	T	chr1_96786515_A_T
chr1	98819583	A	C	chr1_98819583_A_C
chr1	101854639	T	G	chr1_101854639_T_G
chr1	102228048	A	G	chr1_102228048_A_G
chr1	102264114	A	C	chr1_102264114_A_C
chr1	102376609	A	G	chr1_102376609_A_G
chr1	103013452	T	A	chr1_103013452_T_A
chr1	103066556	T	G	chr1_103066556_T_G
chr1	105383293	A	C	chr1_105383293_A_C
chr1	105496773	A	C	chr1_105496773_A_C
chr1	105505647	T	C	chr1_105505647_T_C
chr1	106425386	A	C	chr1_106425386_A_C
chr1	106823466	A	C	chr1_106823466_A_C
chr1	110666790	A	C	chr1_110666790_A_C
chr1	112274777	T	G	chr1_112274777_T_G
chr1	115154297	T	C	chr1_115154297_T_C
chr1	115260018	T	G	chr1_115260018_T_G
chr1	116194861	A	C	chr1_116194861_A_C
chr1	116225372	A	C	chr1_116225372_A_C
chr1	116954711	T	G	chr1_116954711_T_G
chr1	117036369	T	A	chr1_117036369_T_A
chr1	117416219	T	A	chr1_117416219_T_A
chr1	117445092	A	T	chr1_117445092_A_T
chr1	118540819	A	G	chr1_118540819_A_G
chr1	119557650	T	G	chr1_119557650_T_G
chr1	122370436	T	C	chr1_122370436_T_C
chr1	123731366	A	G	chr1_123731366_A_G
chr1	123737534	T	G	chr1_123737534_T_G
chr1	123951299	A	G	chr1_123951299_A_G
chr1	125683164	A	C	chr1_125683164_A_C
chr1	127550871	A	G	chr1_127550871_A_G
chr1	128940910	T	C	chr1_128940910_T_C
chr1	131488427	T	C	chr1_131488427_T_C
chr1	131490393	T	A	chr1_131490393_T_A
chr1	132694215	T	C	chr1_132694215_T_C
chr1	134685611	T	C	chr1_134685611_T_C
chr1	137691610	T	G	chr1_137691610_T_G
chr1	139700594	A	G	chr1_139700594_A_G
chr1	139863427	A	G	chr1_139863427_A_G
chr1	140503870	A	T	chr1_140503870_A_T
chr1	140618779	T	G	chr1_140618779_T_G
chr1	144713227	T	C	chr1_144713227_T_C
chr1	144846932	T	C	chr1_144846932_T_C
chr1	145039610	A	C	chr1_145039610_A_C
chr1	145153438	A	C	chr1_145153438_A_C
chr1	147761075	A	C	chr1_147761075_A_C
chr1	150872959	T	C	chr1_150872959_T_C
chr1	156150116	A	G	chr1_156150116_A_G
chr1	158982734	A	T	chr1_158982734_A_T
chr1	170309745	T	G	chr1_170309745_T_G
chr1	170318371	A	C	chr1_170318371_A_C
chr1	171633893	A	C	chr1_171633893_A_C
chr1	173607460	T	G	chr1_173607460_T_G
chr1	176607993	A	G	chr1_176607993_A_G
chr1	182658959	T	C	chr1_182658959_T_C
chr1	184669948	A	C	chr1_184669948_A_C
chr1	185595400	T	C	chr1_185595400_T_C
chr1	187284115	A	C	chr1_187284115_A_C
chr1	188148977	T	A	chr1_188148977_T_A
chr1	188186546	T	C	chr1_188186546_T_C
chr1	190739033	A	G	chr1_190739033_A_G
chr1	192251441	T	C	chr1_192251441_T_C
chr1	192288656	T	G	chr1_192288656_T_G
chr1	193559394	T	G	chr1_193559394_T_G
chr1	195361212	T	C	chr1_195361212_T_C
chr1	195791398	A	G	chr1_195791398_A_G
chr1	195903516	A	C	chr1_195903516_A_C
chr1	196077605	T	G	chr1_196077605_T_G
chr2	3277922	A	G	chr2_3277922_A_G
chr2	3528307	A	G	chr2_3528307_A_G
chr2	3818168	T	G	chr2_3818168_T_G
chr2	8377940	T	G	chr2_8377940_T_G
chr2	9986190	A	T	chr2_9986190_A_T
chr2	15261265	A	C	chr2_15261265_A_C
chr2	31564372	T	C	chr2_31564372_T_C
chr2	32289020	T	C	chr2_32289020_T_C
chr2	36119865	A	C	chr2_36119865_A_C
chr2	39787411	T	G	chr2_39787411_T_G
chr2	40713884	T	A	chr2_40713884_T_A
chr2	41155993	A	C	chr2_41155993_A_C
chr2	41207999	A	C	chr2_41207999_A_C
chr2	41304104	T	G	chr2_41304104_T_G
chr2	41659170	A	T	chr2_41659170_A_T
chr2	42166088	A	T	chr2_42166088_A_T
chr2	43333726	T	A	chr2_43333726_T_A
chr2	44118914	T	C	chr2_44118914_T_C
chr2	45853505	A	C	chr2_45853505_A_C
chr2	48291302	A	T	chr2_48291302_A_T
chr2	48396854	A	T	chr2_48396854_A_T
chr2	48474365	T	G	chr2_48474365_T_G
chr2	53516551	T	G	chr2_53516551_T_G
chr2	54036273	A	C	chr2_54036273_A_C
chr2	57316190	A	G	chr2_57316190_A_G
chr2	61500199	T	C	chr2_61500199_T_C
chr2	62069001	T	C	chr2_62069001_T_C
chr2	62598463	A	G	chr2_62598463_A_G
chr2	62773576	T	A	chr2_62773576_T_A
chr2	62930638	A	C	chr2_62930638_A_C
chr2	63018407	T	G	chr2_63018407_T_G
chr2	63122768	T	C	chr2_63122768_T_C
chr2	64088781	T	A	chr2_64088781_T_A
chr2	65837801	T	G	chr2_65837801_T_G
chr2	65901169	T	G	chr2_65901169_T_G
chr2	67385070	A	G	chr2_67385070_A_G
chr2	67450825	A	C	chr2_67450825_A_C
chr2	67681860	T	G	chr2_67681860_T_G
chr2	74941821	A	G	chr2_74941821_A_G
chr2	75743716	A	C	chr2_75743716_A_C
chr2	76618076	A	C	chr2_76618076_A_C
chr2	76690804	T	C	chr2_76690804_T_C
chr2	81241523	A	C	chr2_81241523_A_C
chr2	85353970	A	C	chr2_85353970_A_C
chr2	86821169	A	G	chr2_86821169_A_G
chr2	94071544	T	C	chr2_94071544_T_C
chr2	97078699	T	C	chr2_97078699_T_C
chr2	99648029	A	G	chr2_99648029_A_G
chr2	106102662	A	G	chr2_106102662_A_G
chr2	107215793	T	G	chr2_107215793_T_G
chr2	109630284	A	T	chr2_109630284_A_T
chr2	109758390	A	G	chr2_109758390_A_G
chr2	110946218	A	C	chr2_110946218_A_C
chr2	111101496	T	G	chr2_111101496_T_G
chr2	111506615	A	C	chr2_111506615_A_C
chr2	112502960	T	C	chr2_112502960_T_C
chr2	117780750	A	G	chr2_117780750_A_G
chr2	118044498	A	G	chr2_118044498_A_G
chr2	120875907	A	C	chr2_120875907_A_C
chr2	122894506	T	C	chr2_122894506_T_C
chr2	122902166	T	G	chr2_122902166_T_G
chr2	123203436	T	C	chr2_123203436_T_C
chr2	123768191	A	C	chr2_123768191_A_C
chr2	124070290	A	G	chr2_124070290_A_G
chr2	124425657	T	G	chr2_124425657_T_G
chr2	128634250	A	G	chr2_128634250_A_G
chr2	137693309	T	G	chr2_137693309_T_G
chr2	138858648	T	C	chr2_138858648_T_C
chr2	139082542	A	G	chr2_139082542_A_G
chr2	141687515	A	G	chr2_141687515_A_G
chr2	142174674	A	C	chr2_142174674_A_C
chr2	143173708	A	C	chr2_143173708_A_C
chr2	145227843	T	C	chr2_145227843_T_C
chr2	145312709	T	G	chr2_145312709_T_G
chr2	147374389	T	C	chr2_147374389_T_C
chr2	149489278	T	A	chr2_149489278_T_A
chr2	152845522	A	T	chr2_152845522_A_T
chr2	158832634	A	T	chr2_158832634_A_T
chr2	158838752	A	C	chr2_158838752_A_C
chr2	159542150	T	G	chr2_159542150_T_G
chr2	159744354	T	G	chr2_159744354_T_G
chr2	160299054	T	G	chr2_160299054_T_G
chr2	160618892	A	C	chr2_160618892_A_C
chr2	161468089	T	C	chr2_161468089_T_C
chr2	162502955	T	A	chr2_162502955_T_A
chr2	169015125	T	G	chr2_169015125_T_G
chr2	169288494	A	G	chr2_169288494_A_G
chr2	169459038	T	G	chr2_169459038_T_G
chr2	174621401	T	G	chr2_174621401_T_G
chr2	174742237	A	C	chr2_174742237_A_C
chr2	177723274	A	G	chr2_177723274_A_G
chr2	178652157	T	C	chr2_178652157_T_C
chr2	179225027	T	C	chr2_179225027_T_C
chr2	180815864	T	C	chr2_180815864_T_C
chr3	3426398	A	G	chr3_3426398_A_G
chr3	3835140	A	G	chr3_3835140_A_G
chr3	3847511	A	C	chr3_3847511_A_C
chr3	4795202	T	G	chr3_4795202_T_G
chr3	4900039	T	G	chr3_4900039_T_G
chr3	5077892	T	G	chr3_5077892_T_G
chr3	5252807	A	G	chr3_5252807_A_G
chr3	5832034	A	C	chr3_5832034_A_C
chr3	6990407	A	G	chr3_6990407_A_G
chr3	8287117	T	C	chr3_8287117_T_C
chr3	9843614	A	C	chr3_9843614_A_C
chr3	10183369	A	T	chr3_10183369_A_T
chr3	10738371	T	C	chr3_10738371_T_C
chr3	10741382	A	C	chr3_10741382_A_C
chr3	11542455	A	G	chr3_11542455_A_G
chr3	11554458	T	G	chr3_11554458_T_G
chr3	11759816	T	C	chr3_11759816_T_C
chr3	12695013	A	G	chr3_12695013_A_G
chr3	13301131	T	C	chr3_13301131_T_C
chr3	13827153	A	T	chr3_13827153_A_T
chr3	14427580	T	C	chr3_14427580_T_C
chr3	14921077	T	G	chr3_14921077_T_G
chr3	15868343	T	A	chr3_15868343_T_A
chr3	16924626	T	G	chr3_16924626_T_G
chr3	17000762	T	C	chr3_17000762_T_C
chr3	17126825	A	G	chr3_17126825_A_G
chr3	17327298	A	G	chr3_17327298_A_G
chr3	18425052	A	G	chr3_18425052_A_G
chr3	19563840	T	C	chr3_19563840_T_C
chr3	20545156	A	T	chr3_20545156_A_T
chr3	20943802	A	G	chr3_20943802_A_G
chr3	21485499	A	C	chr3_21485499_A_C
chr3	21676968	A	C	chr3_21676968_A_C
chr3	22562742	T	G	chr3_22562742_T_G
chr3	24407442	T	C	chr3_24407442_T_C
chr3	24604534	T	C	chr3_24604534_T_C
chr3	25848235	T	C	chr3_25848235_T_C
chr3	26772144	A	C	chr3_26772144_A_C
chr3	28760814	A	G	chr3_28760814_A_G
chr3	29158708	T	C	chr3_29158708_T_C
chr3	29240521	A	G	chr3_29240521_A_G
chr3	29446635	A	G	chr3_29446635_A_G
chr3	30514061	T	G	chr3_30514061_T_G
chr3	33533900	T	C	chr3_33533900_T_C
chr3	33557951	T	C	chr3_33557951_T_C
chr3	34616352	A	C	chr3_34616352_A_C
chr3	36431308	A	G	chr3_36431308_A_G
chr3	36590528	T	G	chr3_36590528_T_G
chr3	39660819	T	C	chr3_39660819_T_C
chr3	40107118	T	C	chr3_40107118_T_C
chr3	40390760	A	G	chr3_40390760_A_G
chr3	40888833	A	G	chr3_40888833_A_G
chr3	41822980	A	G	chr3_41822980_A_G
chr3	42589904	T	A	chr3_42589904_T_A
chr3	42985507	T	C	chr3_42985507_T_C
chr3	42986189	A	T	chr3_42986189_A_T
chr3	43424265	T	G	chr3_43424265_T_G
chr3	44851150	A	T	chr3_44851150_A_T
chr3	47470165	T	G	chr3_47470165_T_G
chr3	47936378	T	C	chr3_47936378_T_C
chr3	48466286	T	G	chr3_48466286_T_G
chr3	48490189	A	C	chr3_48490189_A_C
chr3	48536327	T	G	chr3_48536327_T_G
chr3	48795874	T	C	chr3_48795874_T_C
chr3	49410028	A	C	chr3_49410028_A_C
chr3	53856999	T	G	chr3_53856999_T_G
chr3	54155817	T	C	chr3_54155817_T_C
chr3	54826279	A	C	chr3_54826279_A_C
chr3	60150411	A	G	chr3_60150411_A_G
chr3	60246064	T	A	chr3_60246064_T_A
chr3	63036275	T	C	chr3_63036275_T_C
chr3	63080767	A	C	chr3_63080767_A_C
chr3	63447012	A	C	chr3_63447012_A_C
chr3	63660283	A	C	chr3_63660283_A_C
chr3	63692149	T	G	chr3_63692149_T_G
chr3	63943857	T	C	chr3_63943857_T_C
chr3	63962270	A	G	chr3_63962270_A_G
chr3	65026305	T	G	chr3_65026305_T_G
chr3	66667981	T	C	chr3_66667981_T_C
chr3	68068777	A	C	chr3_68068777_A_C
chr3	68598245	T	G	chr3_68598245_T_G
chr3	68886927	A	T	chr3_68886927_A_T
chr3	69975632	T	G	chr3_69975632_T_G
chr3	70667275	A	G	chr3_70667275_A_G
chr3	70916508	A	G	chr3_70916508_A_G
chr3	71687809	A	C	chr3_71687809_A_C
chr3	71969725	A	C	chr3_71969725_A_C
chr3	72985132	A	T	chr3_72985132_A_T
chr3	73003971	T	G	chr3_73003971_T_G
chr3	73338597	A	T	chr3_73338597_A_T
chr3	73686711	T	C	chr3_73686711_T_C
chr3	73980299	A	C	chr3_73980299_A_C
chr3	75005077	A	G	chr3_75005077_A_G
chr3	75411787	T	A	chr3_75411787_T_A
chr3	78435676	T	A	chr3_78435676_T_A
chr3	81480612	A	G	chr3_81480612_A_G
chr3	81896984	A	C	chr3_81896984_A_C
chr3	81973562	T	G	chr3_81973562_T_G
chr3	82571391	A	G	chr3_82571391_A_G
chr3	86028979	A	C	chr3_86028979_A_C
chr3	86417071	A	G	chr3_86417071_A_G
chr3	88091508	A	G	chr3_88091508_A_G
chr3	91026230	A	C	chr3_91026230_A_C
chr3	91232130	T	A	chr3_91232130_T_A
chr3	91513576	T	G	chr3_91513576_T_G
chr3	91984545	A	G	chr3_91984545_A_G
chr3	94254151	A	G	chr3_94254151_A_G
chr3	98023910	A	C	chr3_98023910_A_C
chr3	98753551	A	C	chr3_98753551_A_C
chr3	99621972	A	G	chr3_99621972_A_G
chr3	99791014	T	G	chr3_99791014_T_G
chr3	99997241	A	C	chr3_99997241_A_C
chr3	101071326	A	T	chr3_101071326_A_T
chr3	102896216	T	G	chr3_102896216_T_G
chr3	103480543	T	G	chr3_103480543_T_G
chr3	105253270	A	C	chr3_105253270_A_C
chr3	110373097	T	C	chr3_110373097_T_C
chr3	111088769	A	G	chr3_111088769_A_G
chr3	111161050	T	G	chr3_111161050_T_G
chr3	112712530	A	C	chr3_112712530_A_C
chr3	112955001	T	C	chr3_112955001_T_C
chr3	113489723	A	G	chr3_113489723_A_G
chr3	113890422	T	G	chr3_113890422_T_G
chr3	114152576	A	C	chr3_114152576_A_C
chr3	116703109	T	A	chr3_116703109_T_A
chr3	116705764	T	A	chr3_116705764_T_A
chr3	117241011	T	C	chr3_117241011_T_C
chr3	118101736	T	G	chr3_118101736_T_G
chr3	119042517	A	C	chr3_119042517_A_C
chr3	119883413	A	G	chr3_119883413_A_G
chr3	120220706	T	G	chr3_120220706_T_G
chr3	120374757	T	G	chr3_120374757_T_G
chr3	120631946	A	C	chr3_120631946_A_C
chr3	123875569	T	C	chr3_123875569_T_C
chr3	126877508	A	C	chr3_126877508_A_C
chr3	127215944	A	G	chr3_127215944_A_G
chr3	127255254	A	G	chr3_127255254_A_G
chr3	128256841	T	C	chr3_128256841_T_C
chr3	128680188	A	G	chr3_128680188_A_G
chr3	128680752	A	G	chr3_128680752_A_G
chr3	128800182	T	C	chr3_128800182_T_C
chr3	130350404	T	C	chr3_130350404_T_C
chr3	131264877	A	G	chr3_131264877_A_G
chr3	132969698	T	C	chr3_132969698_T_C
chr3	134661364	A	G	chr3_134661364_A_G
chr3	136125432	A	G	chr3_136125432_A_G
chr3	137282250	A	C	chr3_137282250_A_C
chr3	138539532	T	C	chr3_138539532_T_C
chr3	139556693	T	G	chr3_139556693_T_G
chr3	139713316	A	T	chr3_139713316_A_T
chr3	140766358	A	C	chr3_140766358_A_C
chr3	141034594	T	A	chr3_141034594_T_A
chr3	141699479	A	G	chr3_141699479_A_G
chr3	141767628	A	G	chr3_141767628_A_G
chr3	142013797	T	G	chr3_142013797_T_G
chr3	142351131	T	G	chr3_142351131_T_G
chr3	142491587	T	C	chr3_142491587_T_C
chr3	143066332	T	C	chr3_143066332_T_C
chr3	143373050	A	C	chr3_143373050_A_C
chr3	143393163	A	G	chr3_143393163_A_G
chr3	143456990	T	G	chr3_143456990_T_G
chr3	144222535	T	A	chr3_144222535_T_A
chr3	145458243	A	G	chr3_145458243_A_G
chr3	147760600	A	G	chr3_147760600_A_G
chr3	148533566	A	C	chr3_148533566_A_C
chr3	148936596	T	A	chr3_148936596_T_A
chr3	150402780	A	G	chr3_150402780_A_G
chr3	151407934	T	A	chr3_151407934_T_A
chr3	151429153	A	T	chr3_151429153_A_T
chr3	151831935	A	G	chr3_151831935_A_G
chr3	152167204	T	C	chr3_152167204_T_C
chr3	152923452	T	C	chr3_152923452_T_C
chr3	153318975	T	A	chr3_153318975_T_A
chr3	153431402	T	C	chr3_153431402_T_C
chr3	154264612	T	C	chr3_154264612_T_C
chr3	155083462	T	G	chr3_155083462_T_G
chr3	155382767	T	C	chr3_155382767_T_C
chr3	157568837	A	G	chr3_157568837_A_G
chr3	159128450	T	C	chr3_159128450_T_C
chr4	3369108	A	C	chr4_3369108_A_C
chr4	5774884	A	C	chr4_5774884_A_C
chr4	7866515	T	C	chr4_7866515_T_C
chr4	8006710	A	C	chr4_8006710_A_C
chr4	13372086	A	C	chr4_13372086_A_C
chr4	13958996	T	C	chr4_13958996_T_C
chr4	14483272	T	A	chr4_14483272_T_A
chr4	17196906	T	C	chr4_17196906_T_C
chr4	22852909	A	C	chr4_22852909_A_C
chr4	22983050	A	G	chr4_22983050_A_G
chr4	23353902	T	C	chr4_23353902_T_C
chr4	25732876	A	G	chr4_25732876_A_G
chr4	28129849	T	A	chr4_28129849_T_A
chr4	30083284	A	T	chr4_30083284_A_T
chr4	30934230	T	C	chr4_30934230_T_C
chr4	32415599	T	C	chr4_32415599_T_C
chr4	34174223	T	G	chr4_34174223_T_G
chr4	36961228	T	C	chr4_36961228_T_C
chr4	37800688	A	C	chr4_37800688_A_C
chr4	38740409	T	G	chr4_38740409_T_G
chr4	38980912	A	C	chr4_38980912_A_C
chr4	40415862	A	C	chr4_40415862_A_C
chr4	40615927	A	G	chr4_40615927_A_G
chr4	40679008	A	G	chr4_40679008_A_G
chr4	44333704	T	C	chr4_44333704_T_C
chr4	45899863	A	C	chr4_45899863_A_C
chr4	50241141	T	G	chr4_50241141_T_G
chr4	50491681	T	G	chr4_50491681_T_G
chr4	50588429	T	C	chr4_50588429_T_C
chr4	50902839	A	C	chr4_50902839_A_C
chr4	53064411	A	G	chr4_53064411_A_G
chr4	65075909	A	C	chr4_65075909_A_C
chr4	65855972	A	C	chr4_65855972_A_C
chr4	65964825	A	T	chr4_65964825_A_T
chr4	66072009	A	T	chr4_66072009_A_T
chr4	66397986	A	G	chr4_66397986_A_G
chr4	67614143	A	G	chr4_67614143_A_G
chr4	68288200	A	C	chr4_68288200_A_C
chr4	70842699	A	G	chr4_70842699_A_G
chr4	74637947	T	A	chr4_74637947_T_A
chr4	74938254	T	G	chr4_74938254_T_G
chr4	75127018	A	C	chr4_75127018_A_C
chr4	75490337	A	G	chr4_75490337_A_G
chr4	75637096	T	C	chr4_75637096_T_C
chr4	79546862	A	C	chr4_79546862_A_C
chr4	81141194	T	A	chr4_81141194_T_A
chr4	81987418	T	C	chr4_81987418_T_C
chr4	83762110	A	C	chr4_83762110_A_C
chr4	84282978	T	G	chr4_84282978_T_G
chr4	85111874	A	G	chr4_85111874_A_G
chr4	85655751	T	C	chr4_85655751_T_C
chr4	86016408	T	G	chr4_86016408_T_G
chr4	86058011	A	C	chr4_86058011_A_C
chr4	86205996	T	C	chr4_86205996_T_C
chr4	86494489	A	G	chr4_86494489_A_G
chr4	88555235	T	G	chr4_88555235_T_G
chr4	90952908	A	T	chr4_90952908_A_T
chr4	92252305	T	A	chr4_92252305_T_A
chr4	93226189	T	C	chr4_93226189_T_C
chr4	95536697	A	C	chr4_95536697_A_C
chr4	95613919	A	T	chr4_95613919_A_T
chr4	98083273	A	C	chr4_98083273_A_C
chr4	98581754	T	C	chr4_98581754_T_C
chr4	99173004	A	T	chr4_99173004_A_T
chr4	99894598	A	C	chr4_99894598_A_C
chr4	101779972	T	C	chr4_101779972_T_C
chr4	103101333	A	G	chr4_103101333_A_G
chr4	103628394	T	G	chr4_103628394_T_G
chr4	104721635	A	C	chr4_104721635_A_C
chr4	108260650	A	T	chr4_108260650_A_T
chr4	108819811	T	G	chr4_108819811_T_G
chr4	115028844	A	G	chr4_115028844_A_G
chr4	115123045	T	C	chr4_115123045_T_C
chr4	115725185	A	G	chr4_115725185_A_G
chr4	125341351	T	A	chr4_125341351_T_A
chr4	130857966	T	G	chr4_130857966_T_G
chr4	131051721	T	G	chr4_131051721_T_G
chr4	131200921	A	C	chr4_131200921_A_C
chr4	131929445	T	A	chr4_131929445_T_A
chr4	132264264	A	G	chr4_132264264_A_G
chr4	138042080	T	C	chr4_138042080_T_C
chr4	141567512	A	G	chr4_141567512_A_G
chr4	141972533	A	C	chr4_141972533_A_C
chr4	143251574	A	G	chr4_143251574_A_G
chr4	145121424	T	C	chr4_145121424_T_C
chr4	145699510	T	C	chr4_145699510_T_C
chr4	145722262	T	A	chr4_145722262_T_A
chr4	146037982	T	C	chr4_146037982_T_C
chr4	146038122	A	G	chr4_146038122_A_G
chr4	146355681	A	G	chr4_146355681_A_G
chr4	146924390	A	T	chr4_146924390_A_T
chr4	146949991	T	C	chr4_146949991_T_C
chr4	146979220	T	A	chr4_146979220_T_A
chr4	147653020	A	G	chr4_147653020_A_G
chr4	148948778	A	C	chr4_148948778_A_C
chr4	149949374	T	C	chr4_149949374_T_C
chr4	151912018	A	G	chr4_151912018_A_G
chr4	152716066	A	G	chr4_152716066_A_G
chr4	152944088	T	G	chr4_152944088_T_G
chr4	152983623	T	C	chr4_152983623_T_C
chr4	153268775	T	C	chr4_153268775_T_C
chr4	153490368	T	G	chr4_153490368_T_G
chr5	3090717	T	C	chr5_3090717_T_C
chr5	6169912	T	G	chr5_6169912_T_G
chr5	8086838	A	C	chr5_8086838_A_C
chr5	15695822	A	G	chr5_15695822_A_G
chr5	16684003	A	C	chr5_16684003_A_C
chr5	16827534	A	G	chr5_16827534_A_G
chr5	17567517	T	G	chr5_17567517_T_G
chr5	19914479	A	G	chr5_19914479_A_G
chr5	31590783	A	G	chr5_31590783_A_G
chr5	34680228	A	G	chr5_34680228_A_G
chr5	35475350	A	G	chr5_35475350_A_G
chr5	39331593	T	G	chr5_39331593_T_G
chr5	39783878	T	C	chr5_39783878_T_C
chr5	41170950	T	G	chr5_41170950_T_G
chr5	42561132	A	G	chr5_42561132_A_G
chr5	42753083	T	G	chr5_42753083_T_G
chr5	43094773	A	C	chr5_43094773_A_C
chr5	44325304	T	C	chr5_44325304_T_C
chr5	45341732	T	G	chr5_45341732_T_G
chr5	49108556	A	G	chr5_49108556_A_G
chr5	51590974	A	C	chr5_51590974_A_C
chr5	53400723	T	G	chr5_53400723_T_G
chr5	54412467	T	A	chr5_54412467_T_A
chr5	55672271	A	G	chr5_55672271_A_G
chr5	55725079	A	C	chr5_55725079_A_C
chr5	56198557	A	C	chr5_56198557_A_C
chr5	57038751	T	G	chr5_57038751_T_G
chr5	60218506	A	C	chr5_60218506_A_C
chr5	61068114	T	C	chr5_61068114_T_C
chr5	63325515	A	T	chr5_63325515_A_T
chr5	63679601	A	C	chr5_63679601_A_C
chr5	63818292	T	C	chr5_63818292_T_C
chr5	68014872	T	G	chr5_68014872_T_G
chr5	68629708	T	C	chr5_68629708_T_C
chr5	68667448	T	C	chr5_68667448_T_C
chr5	70114699	T	C	chr5_70114699_T_C
chr5	71401351	T	C	chr5_71401351_T_C
chr5	75868163	T	G	chr5_75868163_T_G
chr5	75936491	T	G	chr5_75936491_T_G
chr5	75969955	T	C	chr5_75969955_T_C
chr5	76473058	T	C	chr5_76473058_T_C
chr5	78758869	A	G	chr5_78758869_A_G
chr5	79041502	A	G	chr5_79041502_A_G
chr5	81479427	A	C	chr5_81479427_A_C
chr5	83023779	A	C	chr5_83023779_A_C
chr5	83636471	T	C	chr5_83636471_T_C
chr5	85295611	A	G	chr5_85295611_A_G
chr5	88107534	T	C	chr5_88107534_T_C
chr5	88519165	T	A	chr5_88519165_T_A
chr5	90716846	T	A	chr5_90716846_T_A
chr5	91221621	T	C	chr5_91221621_T_C
chr5	100250070	A	G	chr5_100250070_A_G
chr5	100546541	T	A	chr5_100546541_T_A
chr5	103399879	T	G	chr5_103399879_T_G
chr5	105525394	T	G	chr5_105525394_T_G
chr5	109210408	T	G	chr5_109210408_T_G
chr5	111426104	T	C	chr5_111426104_T_C
chr5	113433817	A	C	chr5_113433817_A_C
chr5	117397492	T	C	chr5_117397492_T_C
chr5	121347541	T	G	chr5_121347541_T_G
chr5	121461573	A	G	chr5_121461573_A_G
chr5	127198893	A	T	chr5_127198893_A_T
chr5	127781798	T	C	chr5_127781798_T_C
chr5	128532810	T	G	chr5_128532810_T_G
chr5	131326655	T	A	chr5_131326655_T_A
chr5	131674472	A	C	chr5_131674472_A_C
chr5	131865089	T	G	chr5_131865089_T_G
chr5	132319136	T	G	chr5_132319136_T_G
chr5	132582171	T	G	chr5_132582171_T_G
chr5	133493453	A	C	chr5_133493453_A_C
chr5	141673073	T	C	chr5_141673073_T_C
chr6	13174070	T	G	chr6_13174070_T_G
chr6	13359683	A	C	chr6_13359683_A_C
chr6	50160917	A	C	chr6_50160917_A_C
chr6	53304354	T	C	chr6_53304354_T_C
chr6	57314711	A	G	chr6_57314711_A_G
chr6	57821611	T	G	chr6_57821611_T_G
chr6	58355987	T	C	chr6_58355987_T_C
chr6	58751446	T	G	chr6_58751446_T_G
chr6	58916976	A	C	chr6_58916976_A_C
chr6	59358860	T	C	chr6_59358860_T_C
chr6	61063081	T	C	chr6_61063081_T_C
chr6	61915161	A	T	chr6_61915161_A_T
chr6	65582087	A	G	chr6_65582087_A_G
chr6	65604237	T	A	chr6_65604237_T_A
chr6	65609070	A	C	chr6_65609070_A_C
chr6	65720537	T	G	chr6_65720537_T_G
chr6	66009969	T	A	chr6_66009969_T_A
chr6	67624388	A	C	chr6_67624388_A_C
chr6	69303051	A	C	chr6_69303051_A_C
chr6	69894186	T	A	chr6_69894186_T_A
chr6	70055845	A	G	chr6_70055845_A_G
chr6	70295974	T	G	chr6_70295974_T_G
chr6	71746916	T	G	chr6_71746916_T_G
chr6	74513760	A	T	chr6_74513760_A_T
chr6	75184399	T	G	chr6_75184399_T_G
chr6	75441898	A	G	chr6_75441898_A_G
chr6	75481968	T	G	chr6_75481968_T_G
chr6	76037943	A	C	chr6_76037943_A_C
chr6	76561144	A	C	chr6_76561144_A_C
chr6	77604952	T	C	chr6_77604952_T_C
chr6	78488379	A	C	chr6_78488379_A_C
chr6	80439221	A	G	chr6_80439221_A_G
chr6	81200022	A	G	chr6_81200022_A_G
chr6	81296611	T	A	chr6_81296611_T_A
chr6	81310476	T	C	chr6_81310476_T_C
chr6	82500784	A	C	chr6_82500784_A_C
chr6	88512969	T	A	chr6_88512969_T_A
chr6	93097092	T	C	chr6_93097092_T_C
chr6	96452341	T	G	chr6_96452341_T_G
chr6	100298068	T	C	chr6_100298068_T_C
chr6	101314754	T	G	chr6_101314754_T_G
chr6	101375401	T	G	chr6_101375401_T_G
chr6	101804034	A	C	chr6_101804034_A_C
chr6	103766344	T	G	chr6_103766344_T_G
chr6	104023254	T	G	chr6_104023254_T_G
chr6	104768243	A	G	chr6_104768243_A_G
chr6	105226349	T	C	chr6_105226349_T_C
chr6	105603672	T	C	chr6_105603672_T_C
chr6	111966943	A	C	chr6_111966943_A_C
chr6	112293749	T	C	chr6_112293749_T_C
chr6	112343764	T	C	chr6_112343764_T_C
chr6	117028513	T	A	chr6_117028513_T_A
chr6	117079896	A	C	chr6_117079896_A_C
chr6	117535223	A	C	chr6_117535223_A_C
chr6	118700072	T	G	chr6_118700072_T_G
chr6	118823447	T	C	chr6_118823447_T_C
chr6	120567421	A	C	chr6_120567421_A_C
chr6	124112996	A	G	chr6_124112996_A_G
chr6	126218244	T	C	chr6_126218244_T_C
chr6	129317695	T	C	chr6_129317695_T_C
chr6	132444848	A	G	chr6_132444848_A_G
chr6	135767753	A	G	chr6_135767753_A_G
chr6	136079740	T	G	chr6_136079740_T_G
chr6	136242804	A	C	chr6_136242804_A_C
chr6	137814997	T	G	chr6_137814997_T_G
chr6	138153078	T	C	chr6_138153078_T_C
chr6	138350367	T	G	chr6_138350367_T_G
chr6	138393648	T	A	chr6_138393648_T_A
chr6	138859247	T	C	chr6_138859247_T_C
chr6	147371297	T	G	chr6_147371297_T_G
chr6	148192377	T	G	chr6_148192377_T_G
chr7	3363673	T	A	chr7_3363673_T_A
chr7	3854580	A	T	chr7_3854580_A_T
chr7	3889675	T	C	chr7_3889675_T_C
chr7	6702276	A	C	chr7_6702276_A_C
chr7	6976594	A	T	chr7_6976594_A_T
chr7	11124773	T	C	chr7_11124773_T_C
chr7	12688618	A	G	chr7_12688618_A_G
chr7	12800651	A	C	chr7_12800651_A_C
chr7	12814164	T	G	chr7_12814164_T_G
chr7	14340531	T	G	chr7_14340531_T_G
chr7	14898608	T	G	chr7_14898608_T_G
chr7	15047652	T	C	chr7_15047652_T_C
chr7	15206670	A	G	chr7_15206670_A_G
chr7	17971647	T	C	chr7_17971647_T_C
chr7	18556184	T	G	chr7_18556184_T_G
chr7	18557596	T	C	chr7_18557596_T_C
chr7	18643756	T	A	chr7_18643756_T_A
chr7	18650946	A	T	chr7_18650946_A_T
chr7	18982880	T	G	chr7_18982880_T_G
chr7	24701579	A	G	chr7_24701579_A_G
chr7	24756525	A	C	chr7_24756525_A_C
chr7	24772828	A	C	chr7_24772828_A_C
chr7	26767250	T	A	chr7_26767250_T_A
chr7	28228332	T	C	chr7_28228332_T_C
chr7	31877475	T	A	chr7_31877475_T_A
chr7	32347847	A	G	chr7_32347847_A_G
chr7	34838586	T	G	chr7_34838586_T_G
chr7	35261800	T	G	chr7_35261800_T_G
chr7	37364848	T	C	chr7_37364848_T_C
chr7	37420601	A	C	chr7_37420601_A_C
chr7	37709972	A	G	chr7_37709972_A_G
chr7	37728989	A	C	chr7_37728989_A_C
chr7	37809969	T	C	chr7_37809969_T_C
chr7	38098346	A	C	chr7_38098346_A_C
chr7	38555576	A	C	chr7_38555576_A_C
chr7	47613723	A	G	chr7_47613723_A_G
chr7	48064156	T	A	chr7_48064156_T_A
chr7	48974217	A	G	chr7_48974217_A_G
chr7	50477003	T	C	chr7_50477003_T_C
chr7	52822858	A	G	chr7_52822858_A_G
chr7	55272487	A	C	chr7_55272487_A_C
chr7	55617883	A	G	chr7_55617883_A_G
chr7	55979921	A	T	chr7_55979921_A_T
chr7	57587915	T	G	chr7_57587915_T_G
chr7	58183515	T	C	chr7_58183515_T_C
chr7	60279714	T	C	chr7_60279714_T_C
chr7	60562397	A	C	chr7_60562397_A_C
chr7	61437328	T	C	chr7_61437328_T_C
chr7	61856734	T	C	chr7_61856734_T_C
chr7	62057257	A	T	chr7_62057257_A_T
chr7	62233977	T	G	chr7_62233977_T_G
chr7	62770569	A	G	chr7_62770569_A_G
chr7	63542557	T	A	chr7_63542557_T_A
chr7	63562024	A	C	chr7_63562024_A_C
chr7	63645464	T	C	chr7_63645464_T_C
chr7	63900546	A	G	chr7_63900546_A_G
chr7	64044470	T	C	chr7_64044470_T_C
chr7	64172647	T	G	chr7_64172647_T_G
chr7	64359813	T	C	chr7_64359813_T_C
chr7	64594273	A	G	chr7_64594273_A_G
chr7	65080127	T	C	chr7_65080127_T_C
chr7	65268157	A	C	chr7_65268157_A_C
chr7	65543032	A	C	chr7_65543032_A_C
chr7	65804206	T	G	chr7_65804206_T_G
chr7	67152135	A	C	chr7_67152135_A_C
chr7	67531546	A	T	chr7_67531546_A_T
chr7	67781214	A	G	chr7_67781214_A_G
chr7	68070042	A	C	chr7_68070042_A_C
chr7	68139245	T	C	chr7_68139245_T_C
chr7	68223223	A	G	chr7_68223223_A_G
chr7	68541953	T	G	chr7_68541953_T_G
chr7	69230422	A	C	chr7_69230422_A_C
chr7	69992388	T	C	chr7_69992388_T_C
chr7	70285008	A	T	chr7_70285008_A_T
chr7	72414012	T	A	chr7_72414012_T_A
chr7	76029952	T	A	chr7_76029952_T_A
chr7	76343585	A	C	chr7_76343585_A_C
chr7	76415802	T	C	chr7_76415802_T_C
chr7	76773389	T	A	chr7_76773389_T_A
chr7	77564960	A	G	chr7_77564960_A_G
chr7	78850291	T	C	chr7_78850291_T_C
chr7	79397079	A	T	chr7_79397079_A_T
chr7	80381413	A	G	chr7_80381413_A_G
chr7	81059818	A	C	chr7_81059818_A_C
chr7	81559438	T	G	chr7_81559438_T_G
chr7	81647661	T	A	chr7_81647661_T_A
chr7	81867249	A	G	chr7_81867249_A_G
chr7	81922640	T	A	chr7_81922640_T_A
chr7	82574602	A	G	chr7_82574602_A_G
chr7	83505490	T	G	chr7_83505490_T_G
chr7	83599962	T	C	chr7_83599962_T_C
chr7	83823815	A	C	chr7_83823815_A_C
chr7	84014353	T	A	chr7_84014353_T_A
chr7	84058824	T	G	chr7_84058824_T_G
chr7	84556609	T	C	chr7_84556609_T_C
chr7	84857910	T	C	chr7_84857910_T_C
chr7	85000708	A	G	chr7_85000708_A_G
chr7	85376491	A	C	chr7_85376491_A_C
chr7	86161224	T	G	chr7_86161224_T_G
chr7	86405687	A	G	chr7_86405687_A_G
chr7	88418150	T	A	chr7_88418150_T_A
chr7	88776696	A	G	chr7_88776696_A_G
chr7	89018600	T	G	chr7_89018600_T_G
chr7	89502544	T	G	chr7_89502544_T_G
chr7	90078153	T	G	chr7_90078153_T_G
chr7	90967500	A	G	chr7_90967500_A_G
chr7	91415101	A	C	chr7_91415101_A_C
chr7	92549861	A	G	chr7_92549861_A_G
chr7	92697285	T	G	chr7_92697285_T_G
chr7	93729486	T	C	chr7_93729486_T_C
chr7	93883501	A	G	chr7_93883501_A_G
chr7	97233887	A	C	chr7_97233887_A_C
chr7	97649471	A	C	chr7_97649471_A_C
chr7	98126264	A	C	chr7_98126264_A_C
chr7	98352180	T	C	chr7_98352180_T_C
chr7	98420687	T	G	chr7_98420687_T_G
chr7	99686499	T	A	chr7_99686499_T_A
chr7	99689486	A	C	chr7_99689486_A_C
chr7	99901908	A	G	chr7_99901908_A_G
chr7	100269744	A	C	chr7_100269744_A_C
chr7	100464203	A	C	chr7_100464203_A_C
chr7	108318436	A	C	chr7_108318436_A_C
chr7	110562146	T	C	chr7_110562146_T_C
chr7	113779239	T	C	chr7_113779239_T_C
chr7	114788780	T	G	chr7_114788780_T_G
chr7	115507372	T	C	chr7_115507372_T_C
chr7	116328465	T	C	chr7_116328465_T_C
chr7	118641821	A	G	chr7_118641821_A_G
chr7	121723575	T	C	chr7_121723575_T_C
chr7	122020013	T	C	chr7_122020013_T_C
chr7	122185433	A	T	chr7_122185433_A_T
chr7	122189081	T	C	chr7_122189081_T_C
chr7	122278514	T	A	chr7_122278514_T_A
chr7	122348500	T	G	chr7_122348500_T_G
chr7	122750267	A	G	chr7_122750267_A_G
chr7	122792050	T	G	chr7_122792050_T_G
chr7	124817351	A	C	chr7_124817351_A_C
chr7	127505772	A	C	chr7_127505772_A_C
chr7	128623911	T	G	chr7_128623911_T_G
chr7	129930808	T	A	chr7_129930808_T_A
chr7	130564218	T	C	chr7_130564218_T_C
chr7	131119496	A	G	chr7_131119496_A_G
chr7	131227852	A	G	chr7_131227852_A_G
chr7	131334887	T	G	chr7_131334887_T_G
chr7	135217064	T	G	chr7_135217064_T_G
chr7	136383477	A	G	chr7_136383477_A_G
chr7	136419788	A	G	chr7_136419788_A_G
chr7	136598941	A	G	chr7_136598941_A_G
chr7	137946776	A	C	chr7_137946776_A_C
chr7	138898755	T	A	chr7_138898755_T_A
chr7	139210332	A	C	chr7_139210332_A_C
chr7	140728207	A	C	chr7_140728207_A_C
chr7	141982282	T	C	chr7_141982282_T_C
chr7	142110779	T	C	chr7_142110779_T_C
chr7	143109147	T	C	chr7_143109147_T_C
chr7	143314853	T	C	chr7_143314853_T_C
chr7	143643321	A	C	chr7_143643321_A_C
chr7	144286256	A	G	chr7_144286256_A_G
chr7	144794169	T	C	chr7_144794169_T_C
chr7	145113756	A	T	chr7_145113756_A_T
chr7	145236664	A	G	chr7_145236664_A_G
chr7	145270834	T	G	chr7_145270834_T_G
chr7	145559244	T	C	chr7_145559244_T_C
chr7	146817015	A	G	chr7_146817015_A_G
chr7	147113468	T	C	chr7_147113468_T_C
chr7	147570904	T	C	chr7_147570904_T_C
chr8	6438868	A	T	chr8_6438868_A_T
chr8	9595473	A	C	chr8_9595473_A_C
chr8	16390565	A	G	chr8_16390565_A_G
chr8	28955881	A	T	chr8_28955881_A_T
chr8	31462399	A	G	chr8_31462399_A_G
chr8	32825941	T	G	chr8_32825941_T_G
chr8	37094246	T	G	chr8_37094246_T_G
chr8	39931975	A	G	chr8_39931975_A_G
chr8	42601156	T	G	chr8_42601156_T_G
chr8	43436012	T	G	chr8_43436012_T_G
chr8	46094525	T	C	chr8_46094525_T_C
chr8	46275521	A	G	chr8_46275521_A_G
chr8	54338883	A	G	chr8_54338883_A_G
chr8	59750830	T	C	chr8_59750830_T_C
chr8	61304785	A	T	chr8_61304785_A_T
chr8	61764669	T	A	chr8_61764669_T_A
chr8	65833414	T	G	chr8_65833414_T_G
chr8	69511443	A	C	chr8_69511443_A_C
chr8	75242944	A	C	chr8_75242944_A_C
chr8	78279377	T	G	chr8_78279377_T_G
chr8	92118196	T	A	chr8_92118196_T_A
chr8	93690194	A	G	chr8_93690194_A_G
chr8	95452311	A	C	chr8_95452311_A_C
chr8	95525629	A	C	chr8_95525629_A_C
chr8	99260133	T	C	chr8_99260133_T_C
chr8	103549622	A	C	chr8_103549622_A_C
chr8	105746917	A	T	chr8_105746917_A_T
chr8	110446706	T	G	chr8_110446706_T_G
chr8	110954126	A	G	chr8_110954126_A_G
chr8	114167237	A	C	chr8_114167237_A_C
chr8	118507362	A	C	chr8_118507362_A_C
chr8	119230109	A	C	chr8_119230109_A_C
chr9	3097934	A	C	chr9_3097934_A_C
chr9	8452737	A	G	chr9_8452737_A_G
chr9	10070512	T	G	chr9_10070512_T_G
chr9	18472595	A	G	chr9_18472595_A_G
chr9	20527698	A	G	chr9_20527698_A_G
chr9	23157260	T	C	chr9_23157260_T_C
chr9	28706759	T	C	chr9_28706759_T_C
chr9	29089461	T	A	chr9_29089461_T_A
chr9	29421991	T	A	chr9_29421991_T_A
chr9	29528008	A	C	chr9_29528008_A_C
chr9	33593990	A	G	chr9_33593990_A_G
chr9	35701006	A	G	chr9_35701006_A_G
chr9	38268844	T	A	chr9_38268844_T_A
chr9	38388717	T	C	chr9_38388717_T_C
chr9	45851783	A	G	chr9_45851783_A_G
chr9	46201092	A	G	chr9_46201092_A_G
chr9	50256003	T	A	chr9_50256003_T_A
chr9	55299348	A	G	chr9_55299348_A_G
chr9	63943999	A	G	chr9_63943999_A_G
chr9	68912884	A	G	chr9_68912884_A_G
chr9	72923319	A	C	chr9_72923319_A_C
chr9	79540216	T	G	chr9_79540216_T_G
chr9	81143226	T	G	chr9_81143226_T_G
chr9	81767302	A	G	chr9_81767302_A_G
chr9	82773866	A	C	chr9_82773866_A_C
chr9	82888234	T	G	chr9_82888234_T_G
chr9	83862227	T	G	chr9_83862227_T_G
chr9	89262058	A	G	chr9_89262058_A_G
chr9	89669544	A	C	chr9_89669544_A_C
chr9	89927998	T	C	chr9_89927998_T_C
chr9	91354484	A	G	chr9_91354484_A_G
chr9	91462110	A	G	chr9_91462110_A_G
chr9	92398230	A	G	chr9_92398230_A_G
chr9	94133001	A	G	chr9_94133001_A_G
chr9	94181713	A	C	chr9_94181713_A_C
chr9	97846956	T	G	chr9_97846956_T_G
chr9	98150038	A	T	chr9_98150038_A_T
chr9	101449777	A	C	chr9_101449777_A_C
chr9	101515109	A	T	chr9_101515109_A_T
chr9	101534410	T	A	chr9_101534410_T_A
chr9	101624815	A	T	chr9_101624815_A_T
chr9	102296745	T	G	chr9_102296745_T_G
chr9	103174800	A	G	chr9_103174800_A_G
chr9	103746705	A	G	chr9_103746705_A_G
chr9	104749269	A	G	chr9_104749269_A_G
chr9	108818758	T	A	chr9_108818758_T_A
chr9	112126753	T	C	chr9_112126753_T_C
chr9	112294020	T	G	chr9_112294020_T_G
chr9	116487202	T	A	chr9_116487202_T_A
chr9	116996269	A	C	chr9_116996269_A_C
chr9	117388189	A	G	chr9_117388189_A_G
chr9	118718074	T	C	chr9_118718074_T_C
chr9	121273215	T	C	chr9_121273215_T_C
chr9	122093185	A	G	chr9_122093185_A_G
chr10	3456707	A	G	chr10_3456707_A_G
chr10	6121837	T	C	chr10_6121837_T_C
chr10	6812490	T	G	chr10_6812490_T_G
chr10	6826375	T	A	chr10_6826375_T_A
chr10	6881051	T	C	chr10_6881051_T_C
chr10	7238804	A	C	chr10_7238804_A_C
chr10	9050005	T	C	chr10_9050005_T_C
chr10	11147842	A	C	chr10_11147842_A_C
chr10	11333712	A	T	chr10_11333712_A_T
chr10	15925557	T	A	chr10_15925557_T_A
chr10	18289634	T	G	chr10_18289634_T_G
chr10	19680290	T	G	chr10_19680290_T_G
chr10	20461293	A	C	chr10_20461293_A_C
chr10	21956650	T	C	chr10_21956650_T_C
chr10	22002872	A	T	chr10_22002872_A_T
chr10	22015288	A	G	chr10_22015288_A_G
chr10	22704979	T	A	chr10_22704979_T_A
chr10	23255521	A	C	chr10_23255521_A_C
chr10	27242918	A	C	chr10_27242918_A_C
chr10	27918400	T	A	chr10_27918400_T_A
chr10	30678691	T	C	chr10_30678691_T_C
chr10	31440417	T	G	chr10_31440417_T_G
chr10	31465522	A	G	chr10_31465522_A_G
chr10	37838112	T	G	chr10_37838112_T_G
chr10	37882385	A	C	chr10_37882385_A_C
chr10	43486343	A	C	chr10_43486343_A_C
chr10	45485641	A	C	chr10_45485641_A_C
chr10	46502348	T	G	chr10_46502348_T_G
chr10	46544831	T	G	chr10_46544831_T_G
chr10	46666409	A	C	chr10_46666409_A_C
chr10	49638815	A	T	chr10_49638815_A_T
chr10	50789308	A	C	chr10_50789308_A_C
chr10	51430153	A	G	chr10_51430153_A_G
chr10	52514163	T	A	chr10_52514163_T_A
chr10	54466050	A	G	chr10_54466050_A_G
chr10	65381617	T	A	chr10_65381617_T_A
chr10	69054458	T	G	chr10_69054458_T_G
chr10	72205266	A	T	chr10_72205266_A_T
chr10	75013779	T	C	chr10_75013779_T_C
chr10	85474065	T	G	chr10_85474065_T_G
chr10	87832877	T	G	chr10_87832877_T_G
chr10	88348186	T	G	chr10_88348186_T_G
chr10	90125605	A	C	chr10_90125605_A_C
chr10	90809884	A	G	chr10_90809884_A_G
chr10	91428300	T	G	chr10_91428300_T_G
chr10	92284482	T	C	chr10_92284482_T_C
chr10	93135849	T	C	chr10_93135849_T_C
chr10	96737837	A	C	chr10_96737837_A_C
chr10	98690369	T	A	chr10_98690369_T_A
chr10	99081620	T	G	chr10_99081620_T_G
chr10	100262217	T	G	chr10_100262217_T_G
chr10	100630563	A	G	chr10_100630563_A_G
chr10	101224548	A	G	chr10_101224548_A_G
chr10	101296190	T	C	chr10_101296190_T_C
chr10	102445267	T	G	chr10_102445267_T_G
chr10	103389631	A	G	chr10_103389631_A_G
chr10	105151284	A	C	chr10_105151284_A_C
chr10	106107372	T	G	chr10_106107372_T_G
chr10	107731792	T	G	chr10_107731792_T_G
chr10	112045107	T	G	chr10_112045107_T_G
chr10	112372894	A	C	chr10_112372894_A_C
chr10	112897888	A	C	chr10_112897888_A_C
chr10	113918999	T	G	chr10_113918999_T_G
chr10	114088478	A	G	chr10_114088478_A_G
chr10	114654159	A	C	chr10_114654159_A_C
chr10	118630056	T	C	chr10_118630056_T_C
chr10	118792968	T	G	chr10_118792968_T_G
chr10	119108175	T	C	chr10_119108175_T_C
chr10	119703788	A	C	chr10_119703788_A_C
chr10	119912091	T	G	chr10_119912091_T_G
chr10	120223686	A	G	chr10_120223686_A_G
chr10	121368483	T	G	chr10_121368483_T_G
chr10	122047080	A	C	chr10_122047080_A_C
chr10	124844615	T	C	chr10_124844615_T_C
chr10	125734491	A	T	chr10_125734491_A_T
chr10	125834733	T	C	chr10_125834733_T_C
chr11	3489163	A	C	chr11_3489163_A_C
chr11	4347330	T	G	chr11_4347330_T_G
chr11	7516208	A	C	chr11_7516208_A_C
chr11	8467418	A	T	chr11_8467418_A_T
chr11	9431260	T	G	chr11_9431260_T_G
chr11	10138883	T	C	chr11_10138883_T_C
chr11	10191881	A	C	chr11_10191881_A_C
chr11	10402466	A	C	chr11_10402466_A_C
chr11	10778483	A	C	chr11_10778483_A_C
chr11	10895157	A	T	chr11_10895157_A_T
chr11	11930633	A	C	chr11_11930633_A_C
chr11	12483586	A	G	chr11_12483586_A_G
chr11	12723308	A	C	chr11_12723308_A_C
chr11	12881538	A	C	chr11_12881538_A_C
chr11	13037969	T	G	chr11_13037969_T_G
chr11	13235469	T	G	chr11_13235469_T_G
chr11	13289711	T	G	chr11_13289711_T_G
chr11	13478445	A	C	chr11_13478445_A_C
chr11	13569765	A	G	chr11_13569765_A_G
chr11	15321045	A	C	chr11_15321045_A_C
chr11	18667501	T	G	chr11_18667501_T_G
chr11	18774776	A	C	chr11_18774776_A_C
chr11	19160767	T	C	chr11_19160767_T_C
chr11	21357413	A	G	chr11_21357413_A_G
chr11	23876380	T	G	chr11_23876380_T_G
chr11	23944530	T	G	chr11_23944530_T_G
chr11	24459295	T	C	chr11_24459295_T_C
chr11	24497782	A	G	chr11_24497782_A_G
chr11	24957104	A	C	chr11_24957104_A_C
chr11	25232519	T	G	chr11_25232519_T_G
chr11	25904877	T	G	chr11_25904877_T_G
chr11	26567549	T	C	chr11_26567549_T_C
chr11	27835227	A	C	chr11_27835227_A_C
chr11	30689225	T	A	chr11_30689225_T_A
chr11	32793192	T	A	chr11_32793192_T_A
chr11	37068845	A	G	chr11_37068845_A_G
chr11	37090838	T	G	chr11_37090838_T_G
chr11	37136377	T	C	chr11_37136377_T_C
chr11	37137949	T	G	chr11_37137949_T_G
chr11	37183981	A	C	chr11_37183981_A_C
chr11	37266149	T	G	chr11_37266149_T_G
chr11	37618113	T	A	chr11_37618113_T_A
chr11	37640013	T	G	chr11_37640013_T_G
chr11	38054496	T	G	chr11_38054496_T_G
chr11	38575984	T	C	chr11_38575984_T_C
chr11	39006470	A	C	chr11_39006470_A_C
chr11	39978638	T	C	chr11_39978638_T_C
chr11	41958705	T	G	chr11_41958705_T_G
chr11	42731667	A	C	chr11_42731667_A_C
chr11	43027783	A	C	chr11_43027783_A_C
chr11	44167068	T	G	chr11_44167068_T_G
chr11	44673519	A	T	chr11_44673519_A_T
chr11	44838599	T	G	chr11_44838599_T_G
chr11	45331632	T	C	chr11_45331632_T_C
chr11	46513203	A	G	chr11_46513203_A_G
chr11	47539022	T	G	chr11_47539022_T_G
chr11	47742653	T	A	chr11_47742653_T_A
chr11	47986247	A	T	chr11_47986247_A_T
chr11	48961155	T	G	chr11_48961155_T_G
chr11	50776578	T	G	chr11_50776578_T_G
chr11	52816192	A	G	chr11_52816192_A_G
chr11	53111284	T	A	chr11_53111284_T_A
chr11	59142181	A	C	chr11_59142181_A_C
chr11	60168198	A	C	chr11_60168198_A_C
chr11	63980811	T	G	chr11_63980811_T_G
chr11	65141048	A	T	chr11_65141048_A_T
chr11	65968423	T	G	chr11_65968423_T_G
chr11	66165963	A	C	chr11_66165963_A_C
chr11	66549206	T	C	chr11_66549206_T_C
chr11	73103140	T	C	chr11_73103140_T_C
chr11	77606867	A	C	chr11_77606867_A_C
chr11	79115138	T	C	chr11_79115138_T_C
chr11	82502647	A	G	chr11_82502647_A_G
chr11	82687438	A	G	chr11_82687438_A_G
chr11	87750554	A	C	chr11_87750554_A_C
chr11	89110047	T	C	chr11_89110047_T_C
chr11	89319948	T	G	chr11_89319948_T_G
chr11	89516169	T	A	chr11_89516169_T_A
chr11	90283661	T	G	chr11_90283661_T_G
chr11	90560124	A	C	chr11_90560124_A_C
chr11	91259016	A	C	chr11_91259016_A_C
chr11	91259594	A	G	chr11_91259594_A_G
chr11	91351225	A	C	chr11_91351225_A_C
chr11	91367544	T	G	chr11_91367544_T_G
chr11	91370831	T	C	chr11_91370831_T_C
chr11	91673991	T	C	chr11_91673991_T_C
chr11	91798907	A	C	chr11_91798907_A_C
chr11	91996062	T	C	chr11_91996062_T_C
chr11	92155944	T	C	chr11_92155944_T_C
chr11	92350517	T	G	chr11_92350517_T_G
chr11	93017891	T	C	chr11_93017891_T_C
chr11	93858194	A	T	chr11_93858194_A_T
chr11	95529915	T	G	chr11_95529915_T_G
chr11	96350132	T	G	chr11_96350132_T_G
chr11	106770630	T	G	chr11_106770630_T_G
chr11	107797393	T	C	chr11_107797393_T_C
chr11	108922506	A	C	chr11_108922506_A_C
chr11	110694505	A	C	chr11_110694505_A_C
chr11	110801490	A	C	chr11_110801490_A_C
chr11	110982420	T	G	chr11_110982420_T_G
chr11	113083862	A	G	chr11_113083862_A_G
chr11	117661744	A	T	chr11_117661744_A_T
chr11	117797261	A	C	chr11_117797261_A_C
chr11	117835106	T	G	chr11_117835106_T_G
chr11	119805974	A	C	chr11_119805974_A_C
chr11	121088673	T	C	chr11_121088673_T_C
chr12	5209798	A	G	chr12_5209798_A_G
chr12	5614538	T	G	chr12_5614538_T_G
chr12	5659076	A	G	chr12_5659076_A_G
chr12	6136439	T	G	chr12_6136439_T_G
chr12	6311022	A	C	chr12_6311022_A_C
chr12	7611125	A	T	chr12_7611125_A_T
chr12	8471676	T	G	chr12_8471676_T_G
chr12	10646239	A	C	chr12_10646239_A_C
chr12	14916910	A	C	chr12_14916910_A_C
chr12	16605135	T	G	chr12_16605135_T_G
chr12	18503237	A	C	chr12_18503237_A_C
chr12	26914035	T	C	chr12_26914035_T_C
chr12	28892717	T	C	chr12_28892717_T_C
chr12	29045149	A	T	chr12_29045149_A_T
chr12	29249098	A	G	chr12_29249098_A_G
chr12	29969989	A	C	chr12_29969989_A_C
chr12	30014050	T	G	chr12_30014050_T_G
chr12	30112275	T	C	chr12_30112275_T_C
chr12	30561016	T	G	chr12_30561016_T_G
chr12	30572025	A	G	chr12_30572025_A_G
chr12	31109178	A	G	chr12_31109178_A_G
chr12	33439187	T	A	chr12_33439187_T_A
chr12	33600139	A	C	chr12_33600139_A_C
chr12	35672627	T	C	chr12_35672627_T_C
chr12	37302473	T	C	chr12_37302473_T_C
chr12	37773247	T	C	chr12_37773247_T_C
chr12	38580465	T	G	chr12_38580465_T_G
chr12	39805164	A	C	chr12_39805164_A_C
chr12	41365145	A	G	chr12_41365145_A_G
chr12	42675731	T	G	chr12_42675731_T_G
chr12	43908457	A	T	chr12_43908457_A_T
chr12	44344449	A	G	chr12_44344449_A_G
chr12	44410012	T	G	chr12_44410012_T_G
chr12	49087662	A	G	chr12_49087662_A_G
chr12	52223893	T	C	chr12_52223893_T_C
chr12	55781354	A	G	chr12_55781354_A_G
chr12	56872505	A	T	chr12_56872505_A_T
chr12	57259845	T	C	chr12_57259845_T_C
chr12	57500727	T	C	chr12_57500727_T_C
chr12	58298443	A	G	chr12_58298443_A_G
chr12	59785043	A	T	chr12_59785043_A_T
chr12	61715316	A	C	chr12_61715316_A_C
chr12	66575776	T	C	chr12_66575776_T_C
chr12	66754454	A	G	chr12_66754454_A_G
chr12	67364904	T	C	chr12_67364904_T_C
chr12	68143089	A	C	chr12_68143089_A_C
chr12	68870771	A	C	chr12_68870771_A_C
chr12	69318609	A	C	chr12_69318609_A_C
chr12	69614008	A	C	chr12_69614008_A_C
chr12	72102099	T	C	chr12_72102099_T_C
chr12	73573844	T	G	chr12_73573844_T_G
chr12	75380130	A	G	chr12_75380130_A_G
chr12	76596614	A	C	chr12_76596614_A_C
chr12	88336827	T	C	chr12_88336827_T_C
chr12	90321905	A	C	chr12_90321905_A_C
chr12	90367528	A	T	chr12_90367528_A_T
chr12	90662616	A	C	chr12_90662616_A_C
chr12	91373998	T	A	chr12_91373998_T_A
chr12	92240965	T	A	chr12_92240965_T_A
chr12	94318151	A	C	chr12_94318151_A_C
chr12	94421637	T	A	chr12_94421637_T_A
chr12	95001855	A	G	chr12_95001855_A_G
chr12	96349541	T	C	chr12_96349541_T_C
chr12	98684741	A	C	chr12_98684741_A_C
chr12	99160021	T	G	chr12_99160021_T_G
chr12	100675971	A	G	chr12_100675971_A_G
chr12	101142087	A	C	chr12_101142087_A_C
chr12	103023157	A	G	chr12_103023157_A_G
chr12	105383297	A	C	chr12_105383297_A_C
chr12	105713124	A	G	chr12_105713124_A_G
chr12	105743902	A	T	chr12_105743902_A_T
chr12	106900546	A	G	chr12_106900546_A_G
chr12	114081370	T	G	chr12_114081370_T_G
chr12	118386067	A	G	chr12_118386067_A_G
chr12	119810490	A	C	chr12_119810490_A_C
chr12	120097102	T	C	chr12_120097102_T_C
chr13	3219558	A	G	chr13_3219558_A_G
chr13	3223974	T	C	chr13_3223974_T_C
chr13	4789787	T	G	chr13_4789787_T_G
chr13	6763855	A	C	chr13_6763855_A_C
chr13	7021151	T	C	chr13_7021151_T_C
chr13	7230200	A	C	chr13_7230200_A_C
chr13	7511393	T	C	chr13_7511393_T_C
chr13	8108289	T	C	chr13_8108289_T_C
chr13	8401317	A	T	chr13_8401317_A_T
chr13	8489966	T	A	chr13_8489966_T_A
chr13	9456309	T	A	chr13_9456309_T_A
chr13	11724074	T	G	chr13_11724074_T_G
chr13	13901006	A	C	chr13_13901006_A_C
chr13	15856683	A	C	chr13_15856683_A_C
chr13	16569611	A	C	chr13_16569611_A_C
chr13	17419654	T	C	chr13_17419654_T_C
chr13	18259645	T	G	chr13_18259645_T_G
chr13	19564829	T	A	chr13_19564829_T_A
chr13	20208588	T	G	chr13_20208588_T_G
chr13	20289647	A	C	chr13_20289647_A_C
chr13	20548330	A	T	chr13_20548330_A_T
chr13	21024285	T	A	chr13_21024285_T_A
chr13	22153508	T	G	chr13_22153508_T_G
chr13	22402280	A	T	chr13_22402280_A_T
chr13	22484186	A	T	chr13_22484186_A_T
chr13	22574688	A	C	chr13_22574688_A_C
chr13	22615130	A	C	chr13_22615130_A_C
chr13	22769593	A	G	chr13_22769593_A_G
chr13	23155752	T	A	chr13_23155752_T_A
chr13	23275242	A	G	chr13_23275242_A_G
chr13	23361470	T	C	chr13_23361470_T_C
chr13	23778401	T	A	chr13_23778401_T_A
chr13	24037125	A	C	chr13_24037125_A_C
chr13	26177695	A	T	chr13_26177695_A_T
chr13	26513734	T	C	chr13_26513734_T_C
chr13	27535184	A	C	chr13_27535184_A_C
chr13	29055585	A	T	chr13_29055585_A_T
chr13	30521208	T	C	chr13_30521208_T_C
chr13	31023161	T	C	chr13_31023161_T_C
chr13	31695627	A	T	chr13_31695627_A_T
chr13	34908397	T	A	chr13_34908397_T_A
chr13	42505675	A	C	chr13_42505675_A_C
chr13	48047827	A	G	chr13_48047827_A_G
chr13	57602421	T	C	chr13_57602421_T_C
chr13	61711254	T	A	chr13_61711254_T_A
chr13	71716707	T	C	chr13_71716707_T_C
chr13	72000482	A	G	chr13_72000482_A_G
chr13	73690714	T	C	chr13_73690714_T_C
chr13	84061720	A	G	chr13_84061720_A_G
chr13	84483870	A	C	chr13_84483870_A_C
chr13	85541422	A	G	chr13_85541422_A_G
chr13	89105245	A	T	chr13_89105245_A_T
chr13	93065503	T	C	chr13_93065503_T_C
chr13	93699553	A	G	chr13_93699553_A_G
chr13	95352198	T	C	chr13_95352198_T_C
chr13	97022133	A	C	chr13_97022133_A_C
chr13	106038058	A	G	chr13_106038058_A_G
chr13	106108126	T	A	chr13_106108126_T_A
chr13	106471001	A	G	chr13_106471001_A_G
chr13	107120027	A	C	chr13_107120027_A_C
chr13	112730531	A	G	chr13_112730531_A_G
chr13	113377299	A	C	chr13_113377299_A_C
chr13	120089534	A	C	chr13_120089534_A_C
chr13	120280804	T	C	chr13_120280804_T_C
chr14	7326044	T	G	chr14_7326044_T_G
chr14	7811996	A	C	chr14_7811996_A_C
chr14	8678700	T	C	chr14_8678700_T_C
chr14	10768417	A	G	chr14_10768417_A_G
chr14	10969534	A	G	chr14_10969534_A_G
chr14	13289916	A	C	chr14_13289916_A_C
chr14	20735996	A	G	chr14_20735996_A_G
chr14	22953302	T	C	chr14_22953302_T_C
chr14	23010170	T	G	chr14_23010170_T_G
chr14	32806021	T	G	chr14_32806021_T_G
chr14	33617432	A	C	chr14_33617432_A_C
chr14	35769167	T	A	chr14_35769167_T_A
chr14	38721282	A	C	chr14_38721282_A_C
chr14	39359527	A	G	chr14_39359527_A_G
chr14	39703475	T	G	chr14_39703475_T_G
chr14	41040900	T	A	chr14_41040900_T_A
chr14	47372948	T	G	chr14_47372948_T_G
chr14	57750869	T	G	chr14_57750869_T_G
chr14	59302206	T	G	chr14_59302206_T_G
chr14	64443215	A	C	chr14_64443215_A_C
chr14	68324352	T	C	chr14_68324352_T_C
chr14	68479253	T	G	chr14_68479253_T_G
chr14	74546459	A	T	chr14_74546459_A_T
chr14	80955619	A	C	chr14_80955619_A_C
chr14	81784793	T	C	chr14_81784793_T_C
chr14	83713328	T	C	chr14_83713328_T_C
chr14	84820642	A	C	chr14_84820642_A_C
chr14	85511337	A	C	chr14_85511337_A_C
chr14	85861390	A	C	chr14_85861390_A_C
chr14	86089716	A	G	chr14_86089716_A_G
chr14	86200637	T	G	chr14_86200637_T_G
chr14	87261360	A	C	chr14_87261360_A_C
chr14	88041053	T	C	chr14_88041053_T_C
chr14	89203494	T	C	chr14_89203494_T_C
chr14	89257795	T	G	chr14_89257795_T_G
chr14	90960069	T	C	chr14_90960069_T_C
chr14	91905374	A	T	chr14_91905374_A_T
chr14	91981870	A	C	chr14_91981870_A_C
chr14	92065357	A	T	chr14_92065357_A_T
chr14	92582485	A	T	chr14_92582485_A_T
chr14	93093116	A	C	chr14_93093116_A_C
chr14	93460300	A	G	chr14_93460300_A_G
chr14	93739663	A	C	chr14_93739663_A_C
chr14	94160420	T	A	chr14_94160420_T_A
chr14	94859652	A	G	chr14_94859652_A_G
chr14	95863002	A	G	chr14_95863002_A_G
chr14	96249944	T	G	chr14_96249944_T_G
chr14	96939688	T	C	chr14_96939688_T_C
chr14	97490921	T	G	chr14_97490921_T_G
chr14	99100872	T	C	chr14_99100872_T_C
chr14	100504583	T	G	chr14_100504583_T_G
chr14	100908289	T	G	chr14_100908289_T_G
chr14	100908962	A	C	chr14_100908962_A_C
chr14	101003571	A	G	chr14_101003571_A_G
chr14	102112469	A	C	chr14_102112469_A_C
chr14	103060225	A	C	chr14_103060225_A_C
chr14	104005786	T	G	chr14_104005786_T_G
chr14	104365650	A	T	chr14_104365650_A_T
chr14	104553397	A	G	chr14_104553397_A_G
chr14	107948965	A	T	chr14_107948965_A_T
chr14	108124017	T	G	chr14_108124017_T_G
chr14	108708172	A	G	chr14_108708172_A_G
chr14	109713500	A	C	chr14_109713500_A_C
chr14	109823657	A	C	chr14_109823657_A_C
chr14	109995775	A	C	chr14_109995775_A_C
chr14	110568914	A	C	chr14_110568914_A_C
chr14	111796964	A	C	chr14_111796964_A_C
chr14	113529299	A	G	chr14_113529299_A_G
chr14	115328252	T	C	chr14_115328252_T_C
chr14	115351422	T	G	chr14_115351422_T_G
chr14	115357184	A	C	chr14_115357184_A_C
chr14	115650327	A	C	chr14_115650327_A_C
chr14	116178560	T	C	chr14_116178560_T_C
chr14	116705953	T	G	chr14_116705953_T_G
chr14	116775874	A	G	chr14_116775874_A_G
chr14	116984554	T	C	chr14_116984554_T_C
chr14	117953329	A	T	chr14_117953329_A_T
chr14	118112453	A	C	chr14_118112453_A_C
chr14	118392923	A	G	chr14_118392923_A_G
chr14	119514580	T	G	chr14_119514580_T_G
chr14	119873501	A	T	chr14_119873501_A_T
chr14	120171231	T	G	chr14_120171231_T_G
chr15	4351752	T	G	chr15_4351752_T_G
chr15	7272726	A	G	chr15_7272726_A_G
chr15	8797948	A	C	chr15_8797948_A_C
chr15	13005652	T	C	chr15_13005652_T_C
chr15	13845620	A	C	chr15_13845620_A_C
chr15	16843354	T	G	chr15_16843354_T_G
chr15	19305804	T	G	chr15_19305804_T_G
chr15	19987748	A	T	chr15_19987748_A_T
chr15	21923254	A	T	chr15_21923254_A_T
chr15	24390564	A	C	chr15_24390564_A_C
chr15	28424420	A	C	chr15_28424420_A_C
chr15	28619976	A	G	chr15_28619976_A_G
chr15	29113222	A	C	chr15_29113222_A_C
chr15	30367080	T	G	chr15_30367080_T_G
chr15	30796324	A	C	chr15_30796324_A_C
chr15	31591677	T	G	chr15_31591677_T_G
chr15	31667828	T	C	chr15_31667828_T_C
chr15	35961333	T	C	chr15_35961333_T_C
chr15	36706323	A	C	chr15_36706323_A_C
chr15	42904192	A	G	chr15_42904192_A_G
chr15	43730021	A	C	chr15_43730021_A_C
chr15	45974864	A	C	chr15_45974864_A_C
chr15	47476718	A	C	chr15_47476718_A_C
chr15	48032976	T	G	chr15_48032976_T_G
chr15	56683075	T	G	chr15_56683075_T_G
chr15	58899180	A	G	chr15_58899180_A_G
chr15	68476427	T	C	chr15_68476427_T_C
chr15	69852006	T	G	chr15_69852006_T_G
chr15	69873538	A	C	chr15_69873538_A_C
chr15	70578149	T	A	chr15_70578149_T_A
chr15	71993051	T	A	chr15_71993051_T_A
chr15	74275943	A	C	chr15_74275943_A_C
chr15	74346888	A	G	chr15_74346888_A_G
chr15	79307305	A	G	chr15_79307305_A_G
chr15	84993983	T	G	chr15_84993983_T_G
chr15	86467018	T	C	chr15_86467018_T_C
chr15	88407487	A	G	chr15_88407487_A_G
chr15	90409578	T	G	chr15_90409578_T_G
chr15	99749190	T	A	chr15_99749190_T_A
chr15	101571715	A	T	chr15_101571715_A_T
chr16	4992414	T	C	chr16_4992414_T_C
chr16	7564800	A	G	chr16_7564800_A_G
chr16	8889120	A	G	chr16_8889120_A_G
chr16	9572326	T	C	chr16_9572326_T_C
chr16	11401931	T	C	chr16_11401931_T_C
chr16	12159423	T	C	chr16_12159423_T_C
chr16	12492671	T	C	chr16_12492671_T_C
chr16	15953747	A	G	chr16_15953747_A_G
chr16	17686233	A	G	chr16_17686233_A_G
chr16	24380355	A	C	chr16_24380355_A_C
chr16	27326180	T	G	chr16_27326180_T_G
chr16	27615522	A	G	chr16_27615522_A_G
chr16	28136920	T	G	chr16_28136920_T_G
chr16	28304185	A	G	chr16_28304185_A_G
chr16	28336736	A	C	chr16_28336736_A_C
chr16	28381941	T	G	chr16_28381941_T_G
chr16	29357648	T	C	chr16_29357648_T_C
chr16	29578027	A	G	chr16_29578027_A_G
chr16	31125404	A	T	chr16_31125404_A_T
chr16	35334559	A	G	chr16_35334559_A_G
chr16	38597156	A	C	chr16_38597156_A_C
chr16	39898101	A	G	chr16_39898101_A_G
chr16	40690308	T	A	chr16_40690308_T_A
chr16	40762415	T	G	chr16_40762415_T_G
chr16	42114942	T	G	chr16_42114942_T_G
chr16	44300994	A	C	chr16_44300994_A_C
chr16	47045639	T	A	chr16_47045639_T_A
chr16	49810971	A	G	chr16_49810971_A_G
chr16	51305992	T	A	chr16_51305992_T_A
chr16	52343328	T	G	chr16_52343328_T_G
chr16	52776208	T	G	chr16_52776208_T_G
chr16	52809567	T	G	chr16_52809567_T_G
chr16	53870676	A	G	chr16_53870676_A_G
chr16	54099785	A	C	chr16_54099785_A_C
chr16	56305745	T	C	chr16_56305745_T_C
chr16	59096180	A	G	chr16_59096180_A_G
chr16	59108479	T	G	chr16_59108479_T_G
chr16	59401461	T	A	chr16_59401461_T_A
chr16	59755168	T	A	chr16_59755168_T_A
chr16	59906096	T	C	chr16_59906096_T_C
chr16	61412189	A	C	chr16_61412189_A_C
chr16	62481081	A	C	chr16_62481081_A_C
chr16	62493941	A	T	chr16_62493941_A_T
chr16	63095301	A	G	chr16_63095301_A_G
chr16	63178674	T	A	chr16_63178674_T_A
chr16	65729631	T	G	chr16_65729631_T_G
chr16	66355604	A	G	chr16_66355604_A_G
chr16	66553961	A	C	chr16_66553961_A_C
chr16	66556246	T	C	chr16_66556246_T_C
chr16	66975727	A	G	chr16_66975727_A_G
chr16	67560816	T	A	chr16_67560816_T_A
chr16	68396563	T	C	chr16_68396563_T_C
chr16	68684450	A	G	chr16_68684450_A_G
chr16	68976962	A	C	chr16_68976962_A_C
chr16	71104139	A	C	chr16_71104139_A_C
chr16	72376090	A	C	chr16_72376090_A_C
chr16	72893917	T	C	chr16_72893917_T_C
chr16	75146777	A	C	chr16_75146777_A_C
chr16	77028510	T	A	chr16_77028510_T_A
chr16	78071114	A	C	chr16_78071114_A_C
chr16	79176179	A	G	chr16_79176179_A_G
chr16	81518481	A	G	chr16_81518481_A_G
chr16	81734941	A	G	chr16_81734941_A_G
chr16	82298008	T	C	chr16_82298008_T_C
chr16	83498477	T	G	chr16_83498477_T_G
chr16	84751064	T	G	chr16_84751064_T_G
chr16	85572102	T	G	chr16_85572102_T_G
chr16	87134608	A	G	chr16_87134608_A_G
chr16	87174239	T	G	chr16_87174239_T_G
chr16	88384407	A	C	chr16_88384407_A_C
chr16	88778497	T	A	chr16_88778497_T_A
chr16	88789658	T	G	chr16_88789658_T_G
chr16	89063288	T	G	chr16_89063288_T_G
chr16	89514220	T	C	chr16_89514220_T_C
chr16	90036445	T	G	chr16_90036445_T_G
chr16	90042176	T	C	chr16_90042176_T_C
chr16	90192312	A	C	chr16_90192312_A_C
chr16	96950960	A	G	chr16_96950960_A_G
chr16	97059877	A	G	chr16_97059877_A_G
chr16	97348354	A	C	chr16_97348354_A_C
chr16	98169722	A	C	chr16_98169722_A_C
chr17	3141451	A	G	chr17_3141451_A_G
chr17	3997235	T	A	chr17_3997235_T_A
chr17	4319582	A	G	chr17_4319582_A_G
chr17	8744194	T	G	chr17_8744194_T_G
chr17	9434776	T	C	chr17_9434776_T_C
chr17	11500924	T	C	chr17_11500924_T_C
chr17	12594723	A	G	chr17_12594723_A_G
chr17	20023393	A	G	chr17_20023393_A_G
chr17	22530753	A	T	chr17_22530753_A_T
chr17	27846140	T	A	chr17_27846140_T_A
chr17	38157887	A	G	chr17_38157887_A_G
chr17	39802431	A	G	chr17_39802431_A_G
chr17	45400936	T	C	chr17_45400936_T_C
chr17	50026308	T	C	chr17_50026308_T_C
chr17	51089495	A	G	chr17_51089495_A_G
chr17	52402465	T	C	chr17_52402465_T_C
chr17	52830737	A	G	chr17_52830737_A_G
chr17	55037472	A	T	chr17_55037472_A_T
chr17	55670917	A	C	chr17_55670917_A_C
chr17	65804799	A	G	chr17_65804799_A_G
chr17	66542355	A	G	chr17_66542355_A_G
chr17	74032137	A	C	chr17_74032137_A_C
chr17	77229605	A	T	chr17_77229605_A_T
chr17	81368566	T	A	chr17_81368566_T_A
chr17	90031806	A	T	chr17_90031806_A_T
chr17	90092309	T	G	chr17_90092309_T_G
chr17	90579323	A	C	chr17_90579323_A_C
chr17	93692121	T	G	chr17_93692121_T_G
chr18	6985078	A	G	chr18_6985078_A_G
chr18	7053526	T	A	chr18_7053526_T_A
chr18	7349962	A	C	chr18_7349962_A_C
chr18	8307166	T	C	chr18_8307166_T_C
chr18	8489572	T	G	chr18_8489572_T_G
chr18	9078331	A	G	chr18_9078331_A_G
chr18	11369905	T	C	chr18_11369905_T_C
chr18	14593278	T	A	chr18_14593278_T_A
chr18	15625854	T	G	chr18_15625854_T_G
chr18	16245463	A	G	chr18_16245463_A_G
chr18	16429653	T	C	chr18_16429653_T_C
chr18	16959317	T	C	chr18_16959317_T_C
chr18	17399185	T	A	chr18_17399185_T_A
chr18	19255040	A	C	chr18_19255040_A_C
chr18	24197777	T	C	chr18_24197777_T_C
chr18	27748024	A	C	chr18_27748024_A_C
chr18	27946369	T	G	chr18_27946369_T_G
chr18	28595189	A	C	chr18_28595189_A_C
chr18	28971711	A	G	chr18_28971711_A_G
chr18	29586833	A	G	chr18_29586833_A_G
chr18	30652087	A	C	chr18_30652087_A_C
chr18	31213599	A	G	chr18_31213599_A_G
chr18	33762169	A	C	chr18_33762169_A_C
chr18	37241549	A	C	chr18_37241549_A_C
chr18	37542545	A	C	chr18_37542545_A_C
chr18	41118139	A	T	chr18_41118139_A_T
chr18	41232435	T	A	chr18_41232435_T_A
chr18	41703013	T	G	chr18_41703013_T_G
chr18	42415909	A	T	chr18_42415909_A_T
chr18	42831032	A	C	chr18_42831032_A_C
chr18	45691603	T	A	chr18_45691603_T_A
chr18	45827760	T	G	chr18_45827760_T_G
chr18	48176416	T	G	chr18_48176416_T_G
chr18	51640083	A	T	chr18_51640083_A_T
chr18	51956797	A	G	chr18_51956797_A_G
chr18	52404370	A	C	chr18_52404370_A_C
chr18	53223909	A	T	chr18_53223909_A_T
chr18	55561174	A	G	chr18_55561174_A_G
chr18	59976324	A	G	chr18_59976324_A_G
chr18	64234407	A	G	chr18_64234407_A_G
chr18	64373384	A	G	chr18_64373384_A_G
chr18	66802319	T	G	chr18_66802319_T_G
chr18	69775084	T	A	chr18_69775084_T_A
chr18	71259936	T	C	chr18_71259936_T_C
chr18	71704430	A	C	chr18_71704430_A_C
chr18	72727185	A	C	chr18_72727185_A_C
chr18	73463985	T	G	chr18_73463985_T_G
chr18	79465970	A	G	chr18_79465970_A_G
chr18	81538007	A	T	chr18_81538007_A_T
chr18	83515127	A	G	chr18_83515127_A_G
chr18	83841688	A	G	chr18_83841688_A_G
chr18	86610746	T	A	chr18_86610746_T_A
chr18	86964819	T	G	chr18_86964819_T_G
chr19	6517949	T	A	chr19_6517949_T_A
chr19	13307490	T	A	chr19_13307490_T_A
chr19	14017915	A	G	chr19_14017915_A_G
chr19	15410123	A	C	chr19_15410123_A_C
chr19	20145858	T	A	chr19_20145858_T_A
chr19	20383341	T	C	chr19_20383341_T_C
chr19	23103519	T	C	chr19_23103519_T_C
chr19	26300238	T	G	chr19_26300238_T_G
chr19	27774348	T	A	chr19_27774348_T_A
chr19	27923395	A	C	chr19_27923395_A_C
chr19	28537872	T	C	chr19_28537872_T_C
chr19	30642464	T	G	chr19_30642464_T_G
chr19	31704372	A	G	chr19_31704372_A_G
chr19	33524718	A	G	chr19_33524718_A_G
chr19	35128501	T	C	chr19_35128501_T_C
chr19	35567515	T	A	chr19_35567515_T_A
chr19	40980008	T	A	chr19_40980008_T_A
chr19	41670427	T	A	chr19_41670427_T_A
chr19	41854019	A	C	chr19_41854019_A_C
chr19	43315881	A	C	chr19_43315881_A_C
chr19	44010470	A	C	chr19_44010470_A_C
chr19	45058623	T	G	chr19_45058623_T_G
chr19	46920212	A	G	chr19_46920212_A_G
chr19	49021446	T	G	chr19_49021446_T_G
chr19	49350812	T	A	chr19_49350812_T_A
chr19	49407039	T	C	chr19_49407039_T_C
chr19	49428387	A	G	chr19_49428387_A_G
chr19	49952624	A	G	chr19_49952624_A_G
chr19	49977365	A	G	chr19_49977365_A_G
chr19	51069829	A	C	chr19_51069829_A_C
chr19	51343479	A	G	chr19_51343479_A_G
chr19	51425865	A	T	chr19_51425865_A_T
chr19	51814999	T	C	chr19_51814999_T_C
chr19	54396317	A	C	chr19_54396317_A_C
chr19	57498956	T	G	chr19_57498956_T_G
chr19	58719702	T	C	chr19_58719702_T_C
chr19	59275850	T	A	chr19_59275850_T_A
chr19	60120225	T	C	chr19_60120225_T_C
chrX	4329205	T	C	chrX_4329205_T_C
chrX	5012905	T	A	chrX_5012905_T_A
chrX	5372701	T	G	chrX_5372701_T_G
chrX	5431294	A	C	chrX_5431294_A_C
chrX	5742118	T	G	chrX_5742118_T_G
chrX	6490885	T	G	chrX_6490885_T_G
chrX	6646906	A	C	chrX_6646906_A_C
chrX	7929096	T	G	chrX_7929096_T_G
chrX	9886564	T	G	chrX_9886564_T_G
chrX	10180773	T	G	chrX_10180773_T_G
chrX	10689193	A	C	chrX_10689193_A_C
chrX	10966970	A	G	chrX_10966970_A_G
chrX	11786662	T	G	chrX_11786662_T_G
chrX	17481045	A	T	chrX_17481045_A_T
chrX	17811805	A	C	chrX_17811805_A_C
chrX	18627189	T	C	chrX_18627189_T_C
chrX	18874577	A	G	chrX_18874577_A_G
chrX	19039694	T	G	chrX_19039694_T_G
chrX	21797784	A	C	chrX_21797784_A_C
chrX	22219591	A	G	chrX_22219591_A_G
chrX	22363578	A	C	chrX_22363578_A_C
chrX	22841635	A	C	chrX_22841635_A_C
chrX	23026706	A	C	chrX_23026706_A_C
chrX	25238257	A	C	chrX_25238257_A_C
chrX	25693935	A	C	chrX_25693935_A_C
chrX	26283024	T	A	chrX_26283024_T_A
chrX	33392638	A	C	chrX_33392638_A_C
chrX	33664037	T	A	chrX_33664037_T_A
chrX	35506761	A	T	chrX_35506761_A_T
chrX	36222762	A	T	chrX_36222762_A_T
chrX	36779775	T	G	chrX_36779775_T_G
chrX	37056538	A	C	chrX_37056538_A_C
chrX	37691486	A	G	chrX_37691486_A_G
chrX	37850542	A	C	chrX_37850542_A_C
chrX	38974242	T	G	chrX_38974242_T_G
chrX	40501878	A	C	chrX_40501878_A_C
chrX	40570264	T	G	chrX_40570264_T_G
chrX	40865924	T	G	chrX_40865924_T_G
chrX	40922227	T	G	chrX_40922227_T_G
chrX	41358251	T	A	chrX_41358251_T_A
chrX	41717420	T	C	chrX_41717420_T_C
chrX	42604378	T	G	chrX_42604378_T_G
chrX	43090293	T	G	chrX_43090293_T_G
chrX	43797081	T	C	chrX_43797081_T_C
chrX	44545523	T	C	chrX_44545523_T_C
chrX	44913603	T	C	chrX_44913603_T_C
chrX	45026021	T	G	chrX_45026021_T_G
chrX	45828816	A	T	chrX_45828816_A_T
chrX	46249801	T	G	chrX_46249801_T_G
chrX	47161898	T	G	chrX_47161898_T_G
chrX	47310776	T	G	chrX_47310776_T_G
chrX	47377497	T	G	chrX_47377497_T_G
chrX	47560882	T	G	chrX_47560882_T_G
chrX	47811367	A	C	chrX_47811367_A_C
chrX	47827049	A	G	chrX_47827049_A_G
chrX	48215085	A	T	chrX_48215085_A_T
chrX	48578238	A	C	chrX_48578238_A_C
chrX	48747342	T	G	chrX_48747342_T_G
chrX	48931993	A	G	chrX_48931993_A_G
chrX	49150871	A	T	chrX_49150871_A_T
chrX	49320188	T	G	chrX_49320188_T_G
chrX	49502314	T	G	chrX_49502314_T_G
chrX	49631096	T	A	chrX_49631096_T_A
chrX	49808903	T	G	chrX_49808903_T_G
chrX	49890035	A	T	chrX_49890035_A_T
chrX	49967771	A	C	chrX_49967771_A_C
chrX	51016564	T	A	chrX_51016564_T_A
chrX	51458931	A	C	chrX_51458931_A_C
chrX	53241113	A	G	chrX_53241113_A_G
chrX	53829592	A	T	chrX_53829592_A_T
chrX	54132928	T	G	chrX_54132928_T_G
chrX	54273318	A	G	chrX_54273318_A_G
chrX	54467498	A	G	chrX_54467498_A_G
chrX	54883162	A	T	chrX_54883162_A_T
chrX	55522044	A	C	chrX_55522044_A_C
chrX	56288361	A	C	chrX_56288361_A_C
chrX	56740886	A	C	chrX_56740886_A_C
chrX	56838735	T	C	chrX_56838735_T_C
chrX	57415044	T	C	chrX_57415044_T_C
chrX	57551543	A	C	chrX_57551543_A_C
chrX	57701185	A	T	chrX_57701185_A_T
chrX	57902761	A	G	chrX_57902761_A_G
chrX	58370169	T	C	chrX_58370169_T_C
chrX	58609582	A	T	chrX_58609582_A_T
chrX	58618439	A	C	chrX_58618439_A_C
chrX	58806366	A	C	chrX_58806366_A_C
chrX	58954478	A	C	chrX_58954478_A_C
chrX	59230401	T	C	chrX_59230401_T_C
chrX	59410692	T	G	chrX_59410692_T_G
chrX	60461175	T	A	chrX_60461175_T_A
chrX	61741722	T	C	chrX_61741722_T_C
chrX	63190856	A	C	chrX_63190856_A_C
chrX	63328929	T	G	chrX_63328929_T_G
chrX	63786799	A	G	chrX_63786799_A_G
chrX	63870110	T	A	chrX_63870110_T_A
chrX	64569521	A	G	chrX_64569521_A_G
chrX	64693375	T	C	chrX_64693375_T_C
chrX	65083670	T	G	chrX_65083670_T_G
chrX	65394907	T	G	chrX_65394907_T_G
chrX	65523689	T	G	chrX_65523689_T_G
chrX	66354716	A	C	chrX_66354716_A_C
chrX	66899733	A	G	chrX_66899733_A_G
chrX	67416589	T	G	chrX_67416589_T_G
chrX	68025387	A	G	chrX_68025387_A_G
chrX	68379530	T	C	chrX_68379530_T_C
chrX	68535532	A	G	chrX_68535532_A_G
chrX	69267861	A	G	chrX_69267861_A_G
chrX	69333954	A	G	chrX_69333954_A_G
chrX	69482572	T	C	chrX_69482572_T_C
chrX	69679939	A	T	chrX_69679939_A_T
chrX	69717449	T	A	chrX_69717449_T_A
chrX	71842625	A	G	chrX_71842625_A_G
chrX	71859079	A	G	chrX_71859079_A_G
chrX	74121185	T	G	chrX_74121185_T_G
chrX	74205603	T	G	chrX_74205603_T_G
chrX	76016157	T	C	chrX_76016157_T_C
chrX	76661959	A	C	chrX_76661959_A_C
chrX	76689161	A	T	chrX_76689161_A_T
chrX	76813166	T	C	chrX_76813166_T_C
chrX	76827322	T	G	chrX_76827322_T_G
chrX	77243068	A	C	chrX_77243068_A_C
chrX	77369472	A	G	chrX_77369472_A_G
chrX	77644788	A	C	chrX_77644788_A_C
chrX	79037503	A	G	chrX_79037503_A_G
chrX	79496115	A	C	chrX_79496115_A_C
chrX	79529958	T	G	chrX_79529958_T_G
chrX	79946217	T	G	chrX_79946217_T_G
chrX	80290085	T	C	chrX_80290085_T_C
chrX	80497639	T	G	chrX_80497639_T_G
chrX	80810313	T	G	chrX_80810313_T_G
chrX	81176611	A	C	chrX_81176611_A_C
chrX	81246617	T	A	chrX_81246617_T_A
chrX	81590320	T	G	chrX_81590320_T_G
chrX	82436129	T	A	chrX_82436129_T_A
chrX	82811862	T	G	chrX_82811862_T_G
chrX	83243945	T	A	chrX_83243945_T_A
chrX	83307514	A	C	chrX_83307514_A_C
chrX	83472169	T	G	chrX_83472169_T_G
chrX	83649975	T	G	chrX_83649975_T_G
chrX	83676637	T	G	chrX_83676637_T_G
chrX	83893764	A	C	chrX_83893764_A_C
chrX	84175548	T	C	chrX_84175548_T_C
chrX	84209504	A	G	chrX_84209504_A_G
chrX	84222897	A	G	chrX_84222897_A_G
chrX	84342429	T	G	chrX_84342429_T_G
chrX	84546258	T	G	chrX_84546258_T_G
chrX	84688021	T	G	chrX_84688021_T_G
chrX	84866598	T	G	chrX_84866598_T_G
chrX	85794167	A	T	chrX_85794167_A_T
chrX	85876728	A	T	chrX_85876728_A_T
chrX	87157527	T	G	chrX_87157527_T_G
chrX	87468796	A	C	chrX_87468796_A_C
chrX	87509099	T	C	chrX_87509099_T_C
chrX	88025988	A	C	chrX_88025988_A_C
chrX	88092133	T	A	chrX_88092133_T_A
chrX	88655089	T	C	chrX_88655089_T_C
chrX	88793094	T	G	chrX_88793094_T_G
chrX	91446074	T	G	chrX_91446074_T_G
chrX	92802776	T	C	chrX_92802776_T_C
chrX	93041540	A	C	chrX_93041540_A_C
chrX	93365930	T	C	chrX_93365930_T_C
chrX	94274532	A	C	chrX_94274532_A_C
chrX	94280340	A	T	chrX_94280340_A_T
chrX	94354940	A	C	chrX_94354940_A_C
chrX	94446689	A	G	chrX_94446689_A_G
chrX	96264159	T	C	chrX_96264159_T_C
chrX	96714910	A	G	chrX_96714910_A_G
chrX	97976727	A	G	chrX_97976727_A_G
chrX	99872944	A	C	chrX_99872944_A_C
chrX	101267541	A	C	chrX_101267541_A_C
chrX	102391150	T	G	chrX_102391150_T_G
chrX	102656409	A	C	chrX_102656409_A_C
chrX	102798659	T	C	chrX_102798659_T_C
chrX	102862463	A	T	chrX_102862463_A_T
chrX	104185307	A	C	chrX_104185307_A_C
chrX	104865749	T	G	chrX_104865749_T_G
chrX	105364341	A	G	chrX_105364341_A_G
chrX	105611630	T	A	chrX_105611630_T_A
chrX	106638081	A	T	chrX_106638081_A_T
chrX	107734785	A	C	chrX_107734785_A_C
chrX	108025560	T	C	chrX_108025560_T_C
chrX	108554126	A	T	chrX_108554126_A_T
chrX	108648875	A	T	chrX_108648875_A_T
chrX	108849948	A	C	chrX_108849948_A_C
chrX	108991075	T	G	chrX_108991075_T_G
chrX	109242979	T	C	chrX_109242979_T_C
chrX	109717091	A	G	chrX_109717091_A_G
chrX	109787581	T	A	chrX_109787581_T_A
chrX	110402926	T	C	chrX_110402926_T_C
chrX	111290354	T	A	chrX_111290354_T_A
chrX	111628116	T	G	chrX_111628116_T_G
chrX	114291019	A	T	chrX_114291019_A_T
chrX	114306879	A	G	chrX_114306879_A_G
chrX	115038187	A	C	chrX_115038187_A_C
chrX	115064544	T	C	chrX_115064544_T_C
chrX	115496062	A	G	chrX_115496062_A_G
chrX	115757580	A	C	chrX_115757580_A_C
chrX	115793922	T	G	chrX_115793922_T_G
chrX	117226586	A	G	chrX_117226586_A_G
chrX	117277758	A	C	chrX_117277758_A_C
chrX	117845987	A	C	chrX_117845987_A_C
chrX	118156766	T	A	chrX_118156766_T_A
chrX	118695483	A	G	chrX_118695483_A_G
chrX	118725332	A	C	chrX_118725332_A_C
chrX	119857815	T	C	chrX_119857815_T_C
chrX	122759892	A	G	chrX_122759892_A_G
chrX	122968844	A	G	chrX_122968844_A_G
chrX	123123069	T	A	chrX_123123069_T_A
chrX	123193868	T	A	chrX_123193868_T_A
chrX	123503142	T	G	chrX_123503142_T_G
chrX	124100534	A	C	chrX_124100534_A_C
chrX	124353106	A	G	chrX_124353106_A_G
chrX	124356563	T	A	chrX_124356563_T_A
chrX	125184168	A	C	chrX_125184168_A_C
chrX	125213388	T	C	chrX_125213388_T_C
chrX	125463641	T	C	chrX_125463641_T_C
chrX	125590509	T	C	chrX_125590509_T_C
chrX	125945508	A	C	chrX_125945508_A_C
chrX	126888018	T	C	chrX_126888018_T_C
chrX	127465031	T	A	chrX_127465031_T_A
chrX	127977241	A	C	chrX_127977241_A_C
chrX	128051256	A	C	chrX_128051256_A_C
chrX	128673857	A	C	chrX_128673857_A_C
chrX	131126335	A	G	chrX_131126335_A_G
chrX	131202997	A	C	chrX_131202997_A_C
chrX	131619837	T	G	chrX_131619837_T_G
chrX	132408553	T	G	chrX_132408553_T_G
chrX	133087058	T	A	chrX_133087058_T_A
chrX	134210444	T	A	chrX_134210444_T_A
chrX	134954492	T	A	chrX_134954492_T_A
chrX	135000878	A	G	chrX_135000878_A_G
chrX	135013207	A	T	chrX_135013207_A_T
chrX	135264233	T	G	chrX_135264233_T_G
chrX	135461665	A	G	chrX_135461665_A_G
chrX	135958449	T	A	chrX_135958449_T_A
chrX	137014556	T	A	chrX_137014556_T_A
chrX	137186212	A	C	chrX_137186212_A_C
chrX	140195640	T	G	chrX_140195640_T_G
chrX	140238300	A	G	chrX_140238300_A_G
chrX	140309306	T	A	chrX_140309306_T_A
chrX	141288532	A	T	chrX_141288532_A_T
chrX	142461912	T	A	chrX_142461912_T_A
chrX	142550106	T	A	chrX_142550106_T_A
chrX	142859330	A	C	chrX_142859330_A_C
chrX	142892518	A	C	chrX_142892518_A_C
chrX	143031189	T	A	chrX_143031189_T_A
chrX	143991044	T	G	chrX_143991044_T_G
chrX	147143601	A	C	chrX_147143601_A_C
chrX	148715101	A	C	chrX_148715101_A_C
chrX	148992977	T	G	chrX_148992977_T_G
chrX	149217164	T	G	chrX_149217164_T_G
chrX	149743264	T	G	chrX_149743264_T_G
chrX	150278215	A	G	chrX_150278215_A_G
chrX	150781446	T	G	chrX_150781446_T_G
chrX	151293993	A	C	chrX_151293993_A_C
chrX	151544842	A	C	chrX_151544842_A_C
chrX	151562751	A	C	chrX_151562751_A_C
chrX	151810012	T	G	chrX_151810012_T_G
chrX	151972202	A	G	chrX_151972202_A_G
chrX	152177369	A	C	chrX_152177369_A_C
chrX	154889211	A	C	chrX_154889211_A_C
chrX	155332140	A	C	chrX_155332140_A_C
chrX	156769691	A	C	chrX_156769691_A_C
chrX	157891923	T	G	chrX_157891923_T_G
chrX	157948910	A	C	chrX_157948910_A_C
chrX	158426553	T	C	chrX_158426553_T_C
chrX	158907978	A	C	chrX_158907978_A_C
chrX	159068552	A	T	chrX_159068552_A_T
chrX	161208688	T	G	chrX_161208688_T_G
chrX	161314724	A	G	chrX_161314724_A_G
chrX	161389779	T	C	chrX_161389779_T_C
chrX	161642176	T	C	chrX_161642176_T_C
chrX	161754636	T	G	chrX_161754636_T_G
chrX	161884729	T	G	chrX_161884729_T_G
chrX	163257850	A	T	chrX_163257850_A_T
chrX	164125302	A	T	chrX_164125302_A_T
chrX	164271626	T	G	chrX_164271626_T_G
chrX	164498688	T	G	chrX_164498688_T_G
chrX	164669048	T	C	chrX_164669048_T_C
chrX	164849372	A	C	chrX_164849372_A_C
chrX	165015090	T	G	chrX_165015090_T_G
