# Supplementary material for: Priming agents transiently reduce the clearance of cell-free DNA to improve liquid biopsies
Source: Science. Author manuscript; Available in PMC 2024 Nov 1. (PMC11529396; doi:10.1126/science.adf2341)
Supplement: Data S1-S5 [file NIHMS2028973-supplement-Data_S1-S5.zip › adf2341_data_s3.xlsx]

## Sheet: summary_fig4
sample_id	mouse	week	timepoint	blood_draw	treatment	dose_mg_kg	total_dscs	mutant_dscs	total_sscs	mutant_sscs	unique_mutations_detected	tfx_est	plasma_vol	cfDNA_ng_uL_plasma	burden_x1e8
CT21_2_W1_pre	2	W1	pre	RO	PBS	0	8935	13	18624	27	13	0.00290211	46.85	0.00386081	0.193
CT21_2_W1_post_1h	2	W1	post_1h	RO	PBS	0	5572	5	14208	12	5	0.00179051	48.5	0.00162436	0.193
CT21_2_W2_pre	2	W2	pre	RO	PBS	0	4446	19	13062	56	19	0.00850683	53.05	0.00864494	6.51
CT21_2_W2_post_1h	2	W2	post_1h	RO	PBS	0	5786	18	15899	60	18	0.00654721	50.6	0.00494794	6.51
CT21_7_W1_pre	7	W1	pre	RO	PBS	0	16921	6	36755	10	6	0.000707673	48.2	0.0057631	0.0842
CT21_7_W1_post_1h	7	W1	post_1h	RO	PBS	0	10958	1	23039	2	1	0.000181967	50.25	0.00212208	0.0842
CT21_7_W2_pre	7	W2	pre	RO	PBS	0	2271	10	6958	39	10	0.00877963	45.5	0.00588259	1.42
CT21_7_W2_post_1h	7	W2	post_1h	RO	PBS	0	2553	4	6135	10	4	0.00312134	50.5	0.00875172	1.42
CT21_7_W3_pre	7	W3	pre	RO	PBS	0	1481	6	4714	20	6	0.00808626	47.05	0.00851543	15.5
CT21_7_W3_post_1h	7	W3	post_1h	RO	PBS	0	768	2	2318	7	2	0.00518807	50	0.0105001	15.5
CT21_9_W1_pre	9	W1	pre	RO	PBS	0	11349	1	24177	3	1	0.000351803	47.7	0.00305482	0.0557
CT21_9_W1_post_1h	9	W1	post_1h	RO	PBS	0	3916	1	8480	0	1	0.000509425	47.1	0.00195333	0.0557
CT21_9_W2_pre	9	W2	pre	RO	PBS	0	3182	10	8995	27	10	0.00625587	47.5	0.0034425	0.879
CT21_9_W2_post_1h	9	W2	post_1h	RO	PBS	0	664	0	1634	0	0	0	49.3	0.00712635	0.879
CT21_9_W3_pre	9	W3	pre	RO	PBS	0	1796	3	4652	14	3	0.00333148	48.7	0.00982611	8.79
CT21_9_W3_post_1h	9	W3	post_1h	RO	PBS	0	2785	7	6984	20	7	0.00501253	50	0.0119299	8.79
CT21_13_W1_pre	13	W1	pre	RO	PBS	0	6193	10	12939	24	10	0.00354553	47	0.00177788	0.0908
CT21_13_W1_post_1h	13	W1	post_1h	RO	PBS	0	257	0	611	0	0	0	48.3	0.000693019	0.0908
CT21_13_W2_pre	13	W2	pre	RO	PBS	0	3116	11	8693	27	11	0.00768246	47.45	0.00334954	3.89
CT21_13_W2_post_1h	13	W2	post_1h	RO	PBS	0	1247	3	2969	10	3	0.00480384	46.5	0.00689521	3.89
CT21_13_W3_pre	13	W3	pre	RO	PBS	0	1862	1	4841	2	1	0.00107239	51.1	0.012602	28.1
CT21_14_W1_pre	14	W1	pre	RO	PBS	0	2974	1	6733	3	1	0.000672043	45.35	0.00306634	0.167
CT21_14_W1_post_1h	14	W1	post_1h	RO	PBS	0	1323	1	4069	0	1	0.00150489	49.35	0.00769337	0.167
CT21_14_W2_pre	14	W2	pre	RO	PBS	0	5097	3	14032	11	3	0.00117325	46.4	0.00450707	0.156
CT21_14_W2_post_1h	14	W2	post_1h	RO	PBS	0	572	0	1474	0	0	0	48	0.00120979	0.156
CT21_14_W3_pre	14	W3	pre	RO	PBS	0	1361	10	3402	25	10	0.0145985	48.95	0.00515054	0.705
CT21_14_W3_post_1h	14	W3	post_1h	RO	PBS	0	1246	10	3071	25	10	0.0159744	52.5	0.00205013	0.705
CT21_15_W1_pre	15	W1	pre	RO	PBS	0	6501	4	14420	7	4	0.00122511	39.3	0.000877179	0.0308
CT21_15_W1_post_1h	15	W1	post_1h	RO	PBS	0	966	0	2207	0	0	0	48.9	0.0017441	0.0308
CT21_15_W2_pre	15	W2	pre	RO	PBS	0	3496	13	9565	34	13	0.00740952	48.1	0.00244453	0.613
CT21_15_W2_post_1h	15	W2	post_1h	RO	PBS	0	513	1	1328	2	1	0.0038835	50.8	0.000741076	0.613
CT21_15_W3_pre	15	W3	pre	RO	PBS	0	1433	6	3489	11	6	0.00835073	51.5	0.00597688	7.92
CT21_15_W3_post_1h	15	W3	post_1h	RO	PBS	0	930	3	2590	7	3	0.00643777	48.8	0.00202769	7.92
CT21_16_W1_pre	16	W1	pre	RO	PBS	0	7201	1	15078	0	1	0.00027697	44.6	0.00295039	0.0892
CT21_16_W1_post_1h	16	W1	post_1h	RO	PBS	0	3390	1	8802	2	1	0.000588582	41.95	0.0211986	0.0892
CT21_16_W2_pre	16	W2	pre	RO	PBS	0	3544	18	8384	41	18	0.0101237	48.55	0.00182683	2.72
CT21_16_W2_post_1h	16	W2	post_1h	RO	PBS	0	822	4	2074	8	4	0.00969697	54.25	0.00397411	2.72
CT21_16_W3_post_1h	16	W3	post_1h	RO	PBS	0	1276	2	3123	8	2	0.00312256	50.3	0.00416084	18.6
CT21_20_W1_pre	20	W1	pre	RO	PBS	0	7062	11	16614	30	11	0.00310735	41.75	0.00439748	0.085
CT21_20_W1_post_1h	20	W1	post_1h	RO	PBS	0	1187	1	2889	4	1	0.00167645	38.05	0.0459082	0.085
CT21_20_W2_pre	20	W2	pre	RO	PBS	0	6043	16	17100	41	16	0.00528227	48.05	0.00717343	0.202
CT21_20_W2_post_1h	20	W2	post_1h	RO	PBS	0	1210	3	3294	7	3	0.00495049	51.3	0.00574288	0.202
CT21_20_W3_pre	20	W3	pre	RO	PBS	0	1190	12	2823	28	12	0.0200334	49.8	0.00473967	7.07
CT21_20_W3_post_1h	20	W3	post_1h	RO	PBS	0	1401	10	3449	26	10	0.0142046	45.2	0.00317216	7.07
CT21_1_W1_pre	1	W1	pre	RO	SPE	100	10490	2	26850	11	2	0.000380409	45.5	0.00116327	0.0532
CT21_1_W1_post_1h	1	W1	post_1h	RO	SPE	100	240001	10	645193	38	10	9.98e-05	48.05	0.0634466	0.0532
CT21_1_W2_pre	1	W2	pre	RO	SPE	100	3093	5	7318	13	5	0.00322165	49.95	0.00774441	1.71
CT21_1_W2_post_1h	1	W2	post_1h	RO	SPE	100	235519	75	560251	202	72	0.000651921	48.4	0.138111	1.71
CT21_1_W3_pre	1	W3	pre	RO	SPE	100	1220	2	2882	4	2	0.00326796	47.05	0.00325733	7.32
CT21_1_W3_post_1h	1	W3	post_1h	RO	SPE	100	379695	150	930618	384	143	0.000792953	48.5	0.208672	7.32
CT21_3_W1_pre	3	W1	pre	RO	SPE	100	6100	24	12676	47	24	0.0078457	47.1	0.00116524	0.0638
CT21_3_W1_post_1h	3	W1	post_1h	RO	SPE	100	83747	66	234946	176	64	0.00157251	37.25	0.0505623	0.0638
CT21_3_W2_pre	3	W2	pre	RO	SPE	100	2052	1	6110	2	1	0.000974185	50.05	0.000940828	0.0358
CT21_3_W2_post_1h	3	W2	post_1h	RO	SPE	100	221397	6	518004	10	6	6.3e-05	48.8	0.164234	0.0358
CT21_3_W3_pre	3	W3	pre	RO	SPE	100	842	0	1996	0	0	0	50.05	0.00141456	0.0575
CT21_3_W3_post_1h	3	W3	post_1h	RO	SPE	100	176237	7	443534	15	7	7.92e-05	49.3	0.103199	0.0575
CT21_4_W1_pre	4	W1	pre	RO	SPE	100	9338	19	22914	43	19	0.00405983	47.1	0.00208474	0.129
CT21_4_W1_post_1h	4	W1	post_1h	RO	SPE	100	133948	27	364260	77	23	0.000417148	44.7	0.0639167	0.129
CT21_4_W2_pre	4	W2	pre	RO	SPE	100	2049	0	5965	1	0	0	48.85	0.00305255	0.557
CT21_4_W2_post_1h	4	W2	post_1h	RO	SPE	100	7217	0	20923	0	0	0	47.9	0.0456983	0.557
CT21_4_W3_pre	4	W3	pre	RO	SPE	100	862	0	2095	0	0	0	48.8	0.00418524	2.57
CT21_4_W3_post_1h	4	W3	post_1h	RO	SPE	100	202213	1	500483	2	1	2.96e-05	50.85	0.101228	2.57
CT21_5_W1_pre	5	W1	pre	RO	SPE	100	12000	9	30180	23	9	0.00149502	48.45	0.000485697	0.0945
CT21_5_W1_post_1h	5	W1	post_1h	RO	SPE	100	75439	3	205420	12	3	0.000105831	48.5	0.0354954	0.0945
CT21_5_W2_pre	5	W2	pre	RO	SPE	100	1849	12	5113	29	12	0.012931	46.6	0.00636043	2.6
CT21_5_W2_post_1h	5	W2	post_1h	RO	SPE	100	131918	124	342029	333	117	0.00190496	47.25	0.0733118	2.6
CT21_5_W3_pre	5	W3	pre	RO	SPE	100	1308	3	4177	13	3	0.00457317	47.9	0.00569127	9.13
CT21_5_W3_post_1h	5	W3	post_1h	RO	SPE	100	228206	404	573524	1044	350	0.00356456	49.55	0.137776	9.13
CT21_6_W1_pre	6	W1	pre	RO	SPE	100	11509	4	26704	9	4	0.000693061	48.9	0.00148116	0.0678
CT21_6_W1_post_1h	6	W1	post_1h	RO	SPE	100	110287	1	255667	4	1	3.62e-05	49	0.041408	0.0678
CT21_6_W2_pre	6	W2	pre	RO	SPE	100	1711	10	4290	25	10	0.0116618	43.1	0.00667335	1.74
CT21_6_W2_post_1h	6	W2	post_1h	RO	SPE	100	111456	58	282908	136	57	0.00103742	51.3	0.127473	1.74
CT21_6_W3_pre	6	W3	pre	RO	SPE	100	1003	3	3142	8	3	0.0059583	51.4	0.0088423	13.3
CT21_6_W3_post_1h	6	W3	post_1h	RO	SPE	100	1310674	475	3257779	1185	415	0.000745391	52.2	0.604042	13.3
CT21_8_W1_pre	8	W1	pre	RO	SPE	100	9025	2	18873	4	2	0.000441745	47.9	0.00245144	0.0691
CT21_8_W1_post_1h	8	W1	post_1h	RO	SPE	100	127013	5	277352	14	5	9.42e-05	49.45	0.0407345	0.0691
CT21_8_W2_pre	8	W2	pre	RO	SPE	100	1258	1	3140	4	1	0.00158604	44.5	0.00380206	0.234
CT21_8_W2_post_1h	8	W2	post_1h	RO	SPE	100	84539	13	204982	30	13	0.000306586	47.1	0.0720356	0.234
CT21_8_W3_pre	8	W3	pre	RO	SPE	100	783	0	1948	2	0	0	47.55	0.00331793	2.16
CT21_8_W3_post_1h	8	W3	post_1h	RO	SPE	100	478121	19	1579665	48	19	9.6e-05	48.75	0.047784	2.16
CT21_10_W1_pre	10	W1	pre	RO	SPE	100	10435	4	27593	9	4	0.000764307	45.45	0.00196482	0.164
CT21_10_W1_post_1h	10	W1	post_1h	RO	SPE	100	52593	5	132896	13	5	0.000265504	48.5	0.0358603	0.164
CT21_10_W2_post_1h	10	W2	post_1h	RO	SPE	100	29733	25	70466	51	24	0.00167594	48.65	0.0513075	1.51
CT21_10_W2_pre	10	W2	pre	RO	SPE	100	1555420	92	3964855	245	80	0.000142294	47	0.810553	1.51
CT21_10_W3_post_1h	10	W3	post_1h	RO	SPE	100	285856	316	739996	826	282	0.00224632	50.05	0.101243	7.73
CT21_10_W3_pre	10	W3	pre	RO	SPE	100	1678163	130	4395832	324	120	0.000179412	48.55	1.37547	7.73
CT21_11_W1_pre	11	W1	pre	RO	SPE	100	7928	5	21293	16	5	0.00125929	48.85	0.00118919	0.261
CT21_11_W1_post_1h	11	W1	post_1h	RO	SPE	100	178721	6	432771	22	6	7.81e-05	47	0.0608291	0.261
CT21_11_W2_pre	11	W2	pre	RO	SPE	100	4938	46	12411	100	45	0.0185671	47.4	0.00322849	4.95
CT21_11_W2_post_1h	11	W2	post_1h	RO	SPE	100	72535	66	169493	156	64	0.00186901	49.25	0.0859145	4.95
CT21_11_W3_pre	11	W3	pre	RO	SPE	100	12806	403	29605	967	341	0.0627628	50.05	0.0424538	45.3
CT21_11_W3_post_1h	11	W3	post_1h	RO	SPE	100	1358854	7434	3838858	20100	1531	0.0109717	51.35	0.976379	45.3
CT21_12_W1_pre	12	W1	pre	RO	SPE	100	7880	0	16558	0	0	0	48.6	0.00205436	0.0726
CT21_12_W1_post_1h	12	W1	post_1h	RO	SPE	100	2802	0	6643	0	0	0	48.65	0.0419013	0.0726
CT21_12_W2_pre	12	W2	pre	RO	SPE	100	4021	16	11542	51	16	0.00793062	50.25	0.00412242	1.71
CT21_12_W2_post_1h	12	W2	post_1h	RO	SPE	100	121750	57	292450	147	55	0.000966057	50.5	0.0865951	1.71
CT21_12_W3_pre	12	W3	pre	RO	SPE	100	1908	4	4953	22	4	0.00417973	48.1	0.0121716	8.03
CT21_12_W3_post_1h	12	W3	post_1h	RO	SPE	100	832629	692	2130260	1804	564	0.00167897	48.5	0.319702	8.03
CT21_17_W1_pre	17	W1	pre	RO	SPE	100	5037	3	10512	12	3	0.00118883	41.7	0.00130245	0.138
CT21_17_W1_post_1h	17	W1	post_1h	RO	SPE	100	28222	3	68289	10	3	0.000493706	43.75	0.0135882	0.138
CT21_17_W2_pre	17	W2	pre	RO	SPE	100	3327	24	10936	98	24	0.0143928	45.95	4.91183e-05	3.57
CT21_17_W2_post_1h	17	W2	post_1h	RO	SPE	100	184203	144	453624	365	136	0.00155899	48	0.133114	3.57
CT21_18_W1_pre	18	W1	pre	RO	SPE	100	6014	5	18249	10	5	0.00166058	42.2	0.017646	0.0677
CT21_18_W1_post_1h	18	W1	post_1h	RO	SPE	100	18175	2	47768	5	2	0.000219082	33.75	0.0457737	0.0677
CT21_18_W2_pre	18	W2	pre	RO	SPE	100	2421	10	4872	19	10	0.00824063	47.75	0.000722959	0.627
CT21_18_W2_post_1h	18	W2	post_1h	RO	SPE	100	206372	70	519098	171	68	0.000705484	53.8	0.0726157	0.627
CT21_18_W3_pre	18	W3	pre	RO	SPE	100	2114	60	5325	145	56	0.0566038	49.15	0.00835956	9.57
CT21_18_W3_post_1h	18	W3	post_1h	RO	SPE	100	21123	630	51255	1531	512	0.0595564	42.95	0.0390539	9.57
CT21_19_W1_pre	19	W1	pre	RO	SPE	100	4842	3	14357	12	3	0.0012366	42.1	0.0156285	0.113
CT21_19_W1_post_1h	19	W1	post_1h	RO	SPE	100	20719	0	52623	0	0	0	46.7	0.0323429	0.113
CT21_19_W2_pre	19	W2	pre	RO	SPE	100	5384	40	16310	115	40	0.0148203	45.5	0.000347848	1.64
CT21_19_W2_post_1h	19	W2	post_1h	RO	SPE	100	140946	167	350862	383	154	0.00237765	48.55	0.113501	1.64
CT21_19_W3_pre	19	W3	pre	RO	SPE	100	968	52	2827	163	51	0.107327	49.05	0.0049982	29.7
CT21_19_W3_post_1h	19	W3	post_1h	RO	SPE	100	2820	153	7317	377	144	0.108357	49.45	0.0123689	29.7
