# Supplementary material for: Priming agents transiently reduce the clearance of cell-free DNA to improve liquid biopsies
Source: Science. Author manuscript; Available in PMC 2024 Nov 1. (PMC11529396; doi:10.1126/science.adf2341)
Supplement: Data S1-S5 [file NIHMS2028973-supplement-Data_S1-S5.zip › adf2341_data_s4.xlsx]

## Sheet: summary_figS20_figS29
sample_id	mouse	timepoint	blood_draw	treatment	total_dscs	mutant_dscs	total_sscs	mutant_sscs	unique_mutations_detected	cfDNA_ng_uL_plasma	tfx_est	plasma_vol
CT47_348_pre_RO	348	pre	RO	PBS	10038	20	24037	48	20	0.00904525	0.00398486	53
CT47_348_1h_RO	348	1h	RO	PBS	28256	30	68137	72	30	0.018694	0.00212344	54
CT47_353_pre_RO	353	pre	RO	PBS	14648	45	35327	123	42	0.00920536	0.00614419	54.5
CT47_353_1h_RO	353	1h	RO	PBS	4203	6	10807	17	6	0.00478805	0.0028551	50
CT47_355_pre_RO	355	pre	RO	PBS	5539	5	14684	14	5	0.00818741	0.00180538	46.5
CT47_355_1h_RO	355	1h	RO	PBS	9496	9	22822	20	9	0.0164903	0.00189554	53
CT47_331_pre_RO	331	pre	RO	PBS	5964	18	14544	45	18	0.00782173	0.00603622	52.5
CT47_331_1h_RO	331	1h	RO	PBS	9970	10	23305	26	10	0.0159267	0.00200602	50
CT47_345_pre_RO	345	pre	RO	PBS	14164	30	33709	67	29	0.0154424	0.00423609	52.5
CT47_345_1h_RO	345	1h	RO	PBS	8287	18	19833	40	18	0.0112173	0.00434415	50
CT47_352_pre_RO	352	pre	RO	PBS	11594	5	28452	13	5	0.00965621	0.000862516	52.5
CT47_352_1h_RO	352	1h	RO	PBS	7764	11	18414	25	11	0.0135576	0.00283359	48
CT47_334_pre_RO	334	pre	RO	SPE 100mg/kg	5870	30	14135	65	30	0.00957182	0.0102215	54.5
CT47_334_1h_RO	334	1h	RO	SPE 100mg/kg	357417	118	875514	299	114	0.0973464	0.000660293	51.5
CT47_340_pre_RO	340	pre	RO	SPE 100mg/kg	8027	24	22641	69	24	0.00920038	0.00597982	48
CT47_340_1h_RO	340	1h	RO	SPE 100mg/kg	531852	188	1408789	513	176	0.147572	0.000706964	51.5
CT47_341_pre_RO	341	pre	RO	SPE 100mg/kg	7663	32	18923	73	28	0.0122814	0.00835182	51
CT47_341_1h_RO	341	1h	RO	SPE 100mg/kg	493988	280	1208012	681	250	0.0975214	0.00113363	54
CT47_350_pre_RO	350	pre	RO	SPE 100mg/kg	10363	17	24893	43	17	0.0100193	0.0032809	49.5
CT47_350_1h_RO	350	1h	RO	SPE 100mg/kg	513419	150	1271683	387	143	0.168529	0.000584319	53
CT47_337_pre_RO	337	pre	RO	SPE 100mg/kg	11361	16	27882	45	15	0.0134148	0.00281665	53
CT47_337_1h_RO	337	1h	RO	SPE 100mg/kg	1791945	241	4379335	622	224	0.241656	0.000268982	50
CT47_357_pre_RO	357	pre	RO	SPE 100mg/kg	7281	12	17535	26	11	0.00752267	0.00329625	45.5
CT47_357_1h_RO	357	1h	RO	SPE 100mg/kg	651607	40	1549684	103	40	0.182549	0.000122773	51
CT47_332_pre_RO	332	pre	RO	aST3 4mg/kg	13888	24	34040	57	24	0.0171602	0.00345622	50
CT47_332_2h_RO	332	2h	RO	aST3 4mg/kg	241590	193	612976	522	179	0.0432299	0.00159775	52.5
CT47_336_pre_RO	336	pre	RO	aST3 4mg/kg	13581	32	33012	80	32	0.00848958	0.00471247	53.5
CT47_336_2h_RO	336	2h	RO	aST3 4mg/kg	240074	237	588151	570	216	0.0364212	0.00197439	49
CT47_346_pre_RO	346	pre	RO	aST3 4mg/kg	9943	22	23794	56	22	0.0177717	0.00442522	53.5
CT47_346_2h_RO	346	2h	RO	aST3 4mg/kg	211353	380	518909	918	330	0.0342819	0.00359588	54
CT47_343_pre_RO	343	pre	RO	aST3 4mg/kg	12196	11	28823	27	10	0.0152415	0.00180387	55
CT47_343_2h_RO	343	2h	RO	aST3 4mg/kg	260977	200	628055	477	185	0.0449749	0.0015327	52.5
CT47_354_pre_RO	354	pre	RO	aST3 4mg/kg	7859	10	18733	25	10	0.00711731	0.00254485	49
CT47_354_2h_RO	354	2h	RO	aST3 4mg/kg	266485	188	643538	446	169	0.0464213	0.00141096	48.5
CT47_356_pre_RO	356	pre	RO	aST3 4mg/kg	11923	15	28981	40	14	0.00400762	0.00251615	49
CT47_356_2h_RO	356	2h	RO	aST3 4mg/kg	222566	215	554165	535	200	0.0327833	0.00193201	50
