# Supplementary material for: Priming agents transiently reduce the clearance of cell-free DNA to improve liquid biopsies
Source: Science. Author manuscript; Available in PMC 2024 Nov 1. (PMC11529396; doi:10.1126/science.adf2341)
Supplement: Data S1-S5 [file NIHMS2028973-supplement-Data_S1-S5.zip › adf2341_data_s5.xlsx]

## Sheet: summary_fig5
sample_id	mouse	timepoint	blood_draw	treatment	dose_mg_kg	label	total_dscs	mutant_dscs	total_sscs	mutant_sscs	unique_mutations_detected	tfx_est	plasma_vol	cfDNA_ng_uL_plasma	burden_x1e8
AB3_101_pre	101	pre	RO	aST3	0.5	aST3 0.5mg/kg	25909	112	74032	298	109	0.00864565	52	0.00726928	0.941
AB3_101_post_TB	101	post_TB	TB	aST3	0.5	aST3 0.5mg/kg	543702	910	1295603	2151	700	0.00334742	199	0.0211935	0.941
AB3_102_pre	102	pre	RO	aST3	0.5	aST3 0.5mg/kg	18690	88	52598	235	85	0.0094168	50.55	0.0111802	0.946
AB3_102_post_TB	102	post_TB	TB	aST3	0.5	aST3 0.5mg/kg	645646	1293	1535810	3016	856	0.00400529	342.5	0.0166923	0.946
AB3_103_pre	103	pre	RO	isotype	8	isotype 8.0mg/kg	20982	114	56830	296	109	0.0108665	51.25	0.00687259	2.18
AB3_103_post_TB	103	post_TB	TB	isotype	8	isotype 8.0mg/kg	49922	166	147030	482	154	0.00665038	225	0.00399054	2.18
AB3_104_pre	104	pre	RO	aST3	0.5	aST3 0.5mg/kg	16288	143	46288	416	129	0.017559	52.25	0.00859885	3.7
AB3_104_post_TB	104	post_TB	TB	aST3	0.5	aST3 0.5mg/kg	475073	1952	1188708	4882	1067	0.00821769	246.5	0.0127592	3.7
AB3_105_pre	105	pre	RO	aST3	8	aST3 8.0mg/kg	18717	30	53054	89	30	0.00320565	52.5	0.00589329	0.629
AB3_105_post_TB	105	post_TB	TB	aST3	8	aST3 8.0mg/kg	2217041	2030	5326444	4853	1078	0.00183127	444	0.0207045	0.629
AB3_106_pre	106	pre	RO	isotype	8	isotype 8.0mg/kg	15331	113	41829	313	107	0.0147414	46.5	0.00820258	0.801
AB3_106_post_TB	106	post_TB	TB	isotype	8	isotype 8.0mg/kg	95008	465	219376	1135	393	0.00978865	384	0.00468676	0.801
AB3_107_pre	107	pre	RO	aST3	4	aST3 4.0mg/kg	24300	47	62568	116	45	0.00386831	52.55	0.0059363	0.108
AB3_107_post_TB	107	post_TB	TB	aST3	4	aST3 4.0mg/kg	2501361	9817	6061947	23809	1698	0.00784933	529.5	0.0157929	0.108
AB3_108_pre	108	pre	RO	isotype	8	isotype 8.0mg/kg	32489	137	77656	360	132	0.00843363	49.2	0.0340984	0.77
AB3_108_post_TB	108	post_TB	TB	isotype	8	isotype 8.0mg/kg	125363	548	300741	1398	447	0.00874262	375	0.00497485	0.77
AB3_109_pre	109	pre	RO	aST3	2	aST3 2.0mg/kg	22453	208	57815	555	197	0.0185276	45.6	0.00740811	4.83
AB3_109_post_TB	109	post_TB	TB	aST3	2	aST3 2.0mg/kg	1194899	3780	2874333	9123	1424	0.0063269	192.5	0.0289789	4.83
AB3_110_pre	110	pre	RO	aST3	2	aST3 2.0mg/kg	13649	74	37481	201	72	0.0108433	51.4	0.00912243	0.896
AB3_110_post_TB	110	post_TB	TB	aST3	2	aST3 2.0mg/kg	1679663	4111	4062352	9953	1470	0.00489503	394	0.0238006	0.896
AB3_111_pre	111	pre	RO	aST3	8	aST3 8.0mg/kg	13055	78	41665	238	76	0.0119495	47.2	0.00463501	0.887
AB3_111_post_TB	111	post_TB	TB	aST3	8	aST3 8.0mg/kg	1260648	2870	3071196	7011	1250	0.00455322	313	0.016126	0.887
AB3_112_pre	112	pre	RO	aST3	2	aST3 2.0mg/kg	18361	53	54522	169	49	0.00577311	53.75	0.0072793	0.404
AB3_112_post_TB	112	post_TB	TB	aST3	2	aST3 2.0mg/kg	1135342	1901	2773757	4673	1062	0.00334877	344.5	0.0183626	0.404
AB3_113_pre	113	pre	RO	aST3	2	aST3 2.0mg/kg	12710	76	35314	224	74	0.0119591	47.9	0.0227404	3.47
AB3_113_post_TB	113	post_TB	TB	aST3	2	aST3 2.0mg/kg	2260510	4003	5423025	9616	1443	0.00354168	405	0.0206944	3.47
AB3_114_pre	114	pre	RO	isotype	8	isotype 8.0mg/kg	39156	154	87531	346	146	0.00786598	53.35	0.0677015	0.0815
AB3_114_post_TB	114	post_TB	TB	isotype	8	isotype 8.0mg/kg	120441	310	280876	730	273	0.00514775	357	0.00519804	0.0815
AB3_115_pre	115	pre	RO	aST3	4	aST3 4.0mg/kg	22824	70	62243	188	69	0.0061339	47.75	0.0298591	0.894
AB3_115_post_TB	115	post_TB	TB	aST3	4	aST3 4.0mg/kg	3436030	4146	8324951	10124	1459	0.00241325	397.5	0.034748	0.894
AB3_116_pre	116	pre	RO	aST3	4	aST3 4.0mg/kg	13520	81	35305	210	81	0.0119823	47.4	0.00382431	1.18
AB3_116_post_TB	116	post_TB	TB	aST3	4	aST3 4.0mg/kg	1148149	3157	2827184	7828	1324	0.00549929	240.5	0.0168516	1.18
AB3_117_pre	117	pre	RO	aST3	8	aST3 8.0mg/kg	7792	46	23395	134	46	0.011807	49	0.00426265	2.01
AB3_117_post_TB	117	post_TB	TB	aST3	8	aST3 8.0mg/kg	906047	2658	2579142	7663	1223	0.00586725	257.5	0.015651	2.01
AB3_118_pre	118	pre	RO	aST3	8	aST3 8.0mg/kg	10741	38	30982	121	38	0.00707569	49	0.00364235	6.02
AB3_118_post_TB	118	post_TB	TB	aST3	8	aST3 8.0mg/kg	1205295	2478	2905223	5899	1224	0.00411186	318.5	0.0142133	6.02
AB3_119_pre	119	pre	RO	aST3	8	aST3 8.0mg/kg	14144	47	39328	131	46	0.00664593	47.3	0.006699	2.49
AB3_119_post_TB	119	post_TB	TB	aST3	8	aST3 8.0mg/kg	2213691	3479	5466195	8539	1393	0.00314317	392	0.02237	2.49
AB3_120_pre	120	pre	RO	aST3	0.5	aST3 0.5mg/kg	16510	66	39488	168	64	0.00799515	48.8	0.0255807	4.54
AB3_120_post_TB	120	post_TB	TB	aST3	0.5	aST3 0.5mg/kg	388542	2229	923504	5359	1158	0.0114737	214	0.0151509	4.54
AB3_121_pre	121	pre	RO	aST3	4	aST3 4.0mg/kg	7972	57	22482	163	57	0.0143001	46.1	0.00453031	5.84
AB3_121_post_TB	121	post_TB	TB	aST3	4	aST3 4.0mg/kg	1784979	14552	4169451	34210	1740	0.016305	358.5	0.0193222	5.84
AB3_122_pre	122	pre	RO	aST3	2	aST3 2.0mg/kg	6269	3	16777	8	3	0.00095709	37.5	0.010701	0.226
AB3_122_post_TB	122	post_TB	TB	aST3	2	aST3 2.0mg/kg	1541699	343	3581682	836	301	0.000444964	416	0.0136322	0.226
AB3_123_pre	123	pre	RO	aST3	8	aST3 8.0mg/kg	16617	191	50939	623	174	0.0229885	51.75	0.0114034	0.0951
AB3_123_post_TB	123	post_TB	TB	aST3	8	aST3 8.0mg/kg	1944999	16010	4484075	36858	1748	0.0164627	388	0.0241306	0.0951
AB3_124_pre	124	pre	RO	aST3	4	aST3 4.0mg/kg	11709	73	30395	202	72	0.0124691	46.5	0.00659392	3.47
AB3_124_post_TB	124	post_TB	TB	aST3	4	aST3 4.0mg/kg	1143666	3171	2697086	7496	1350	0.00554533	223	0.0197495	3.47
AB3_125_pre	125	pre	RO	isotype	8	isotype 8.0mg/kg	17951	72	47251	190	70	0.00802183	48.5	0.00937524	10.2
AB3_125_post_TB	125	post_TB	TB	isotype	8	isotype 8.0mg/kg	97826	181	236224	445	172	0.00370045	210	0.00766319	10.2
AB3_126_pre	126	pre	RO	aST3	0.5	aST3 0.5mg/kg	16240	95	47879	244	88	0.0116995	52.15	0.00685043	0.381
AB3_126_post_TB	126	post_TB	TB	aST3	0.5	aST3 0.5mg/kg	1038433	1605	2425076	3789	981	0.0030912	411	0.0164444	0.381
AB3_127_pre	127	pre	RO	aST3	0.5	aST3 0.5mg/kg	15056	31	41285	89	30	0.00411794	52.05	0.00433785	0.28
AB3_127_post_TB	127	post_TB	TB	aST3	0.5	aST3 0.5mg/kg	345335	183	826894	438	172	0.00105984	286	0.00813908	0.28
AB3_128_pre	128	pre	RO	isotype	8	isotype 8.0mg/kg	8739	42	23512	109	41	0.00961209	48	0.00457661	2.19
AB3_128_post_TB	128	post_TB	TB	isotype	8	isotype 8.0mg/kg	111295	313	269144	767	279	0.0056247	391	0.00323414	2.19
AB3_129_pre	129	pre	RO	aST3	2	aST3 2.0mg/kg	9648	26	27792	77	25	0.00538972	46.15	0.00318521	1.23
AB3_129_post_TB	129	post_TB	TB	aST3	2	aST3 2.0mg/kg	1961122	9933	4510242	22810	1697	0.0101299	392	0.0231617	1.23
AB3_130_pre	130	pre	RO	aST3	4	aST3 4.0mg/kg	16443	83	48562	244	83	0.0100955	52.9	0.0114301	0.494
AB3_130_post_TB	130	post_TB	TB	aST3	4	aST3 4.0mg/kg	765117	2769	1838806	6899	1246	0.00723811	135.5	0.0361697	0.494
